# Supplementary material for: Noise-Resilient Bioacoustics Feature Extraction Methods and Their Implications on Audio Classification Performance: Systematic Review
Source: JMIR Biomed Eng. 2025 Dec 16;10:e80089. doi: 10.2196/80089 (PMC12707801; doi:10.2196/80089)
Supplement: Multimedia Appendix 3 [file biomedeng-v10-e80089-s003.xlsx]

## Sheet: Sheet1
ID	Author	Title	Year	DOI	Source	Gray/Peer	Research Design	Dataset Used(Primary/Secondary)	Data Description	Data Size	Feature Extraction Done(Yes/No)	Audio Features Used	Noise Resilience Metrics used	Noise Resilient/Denoising Application (Yes/No)	Denoising Method	Classifier	Accuracy	Precision	F1 SCORE	Deployed in real world (Yes/No)	Application domain	Deployment as a tool(web,android,iot gadget)	Key Findings	Limitations/Challenges	Proposed Future Work
pdf 1	Krittakom Srijiranon, Narissara Eiamkanitchat	Application of Neuro-fuzzy approaches to recognition and classification of infant cry	2014	https://doi.org/10.1109/TENCON.2014.7022296	IEEE	Peer-reviewed	Descriptive & Experimental	Primary	Infant cry dataset sourced from MPEG-4 video files, labeled according to Dunstan Baby Language into four classes: "Eh/Eairh" (burp/lower gas), "Heh" (discomfort), "Neh" (hunger), "Owh" (sleepy). Audio was converted to waveform format, denoised, and trimmed. Files were also replayed and recorded via mobile phone to improve robustness.	251 original audio samples Augmented to 502 total files Class distribution: Eh/Eairh: 64 Heh: 47 Neh: 69 Owh: 47 (doubled in final dataset).	1	MFCCs, PLP, and RelAtive SpecTrAl (RASTA).	None	1	RelAtive SpecTrAl (RASTA) filtering, which is a temporal filtering technique	Neuro-fuzzy, Decision Tree, Naive Bayes, GMM, SVM, Neural Network	Neuro-fuzzy: 86.25%, Decision Tree: 51.62%, Naive Bayes: 54.57%, GMM: 70%, SVM: 76.65%, Neural Network: 80.88%	0.6999	Neuro-fuzzy: 86.25%	0	Hospital use, speech recognition research	Not specified	Classifying infant cries; useful for hospitals & speech research	Accuracy issues in certain classes; influence of diseases like Asphyxia on infant sounds	Not specified
pdf 2	Lillian Le, Abu Nadim M.H. Kabir, Chunyan Ji, Sunitha Basodi, Yi Pan	Using Transfer Learning, SVM, and Ensemble Classification to classify Baby Cries based on their Spectrogram Images	2019	https://doi.org/10.1109/MASSW.2019.00028	IEEE	Peer-reviewed	Experimental research	Secondary	Source: Baby Chillanto database. Content: 2268 samples of babies' cries including categories like coughing, starvation, deafness, pain, and normal samples.	2268 samples	1	Spectrograms	None	0		Small CNN, Transfer Learning (ResNet50), SVM, Ensemble (ResNet50+SVM)	1) Small CNN: 87.03%, 2) TL ResNet50: 90.80%, 3) SVM: 90.10%, 4) Ensemble (ResNet50 + SVM): 91.10%	Not specified	Not specified	0	Infant cry classification; applicable for home-based and clinical settings	Not specified	The ensemble model (ResNet50 + SVM) achieved the highest accuracy (91.10%), outperforming individual models. Spectrogram-based features proved effective for infant cry classification.	Models had difficulty distinguishing between hunger and pain cries due to dataset imbalance	Exploring advanced noise-resilient feature extraction techniques & augmentation for better generalization
pdf 3	M. Z. Mohd Ali, W. Mansor, Y. K. Lee, A. Zabidi	Asphyxiated Infant Cry Classification Using Simulink Model	2012	https://doi.org/10.1109/CSPA.2012.6194778	IEEE	Peer-reviewed	Experimental research	Primary	Source: Baby Chillanto database. Content: 2268 samples of babies' cries including categories like coughing, starvation, deafness, pain, and normal samples.	2268 samples	1	MFCCs	None	0		Multilayer Perceptron Neural Network	Not specified	Not specified	Not specified	0	asphyxia in infants	Not specified	The Simulink model successfully classified asphyxiated and normal infant cries, demonstrating feasibility.	The paper does not explicitly mention limitations or challenges encountered in the study.	Future work aims to implement the model on a DSP for real-time applications.
pdf 4	Azlee Zabidi, Wahidah Mansor, Lee Yoot Khuan, Ihsan Mohd Yassin, Rohilah Sahak	Binary Particle Swarm Optimization for Selection of Features in the Recognition of Infants Cries with Asphyxia	2011	https://doi.org/10.1109/CSPA.2011.5759886	IEEE	Peer-reviewed	Experimental research	Secondary	The dataset includes infant cry recordings from the University of Milano–Bicocca (asphyxia) and Instituto Nacional de Astrofísica, Óptica (normal), collected from infants aged newborn to seven months. Signals were preprocessed with a pre-emphasis filter and segmented into 1-second clips.	The dataset contains 600 segments in total: 316 normal and 284 asphyxia cry segments.	1	MFCCs	None	0		Artificial Neural Network (ANN) and Multilayer Perceptron (MLP), enhanced by Binary Particle Swarm Optimization (BPSO) for feature selection.	The highest MLP classification accuracy achieved was 95.07%.	Not specified	Not specified	0	Classification of infant cries for clinical diagnosis, specifically distinguishing between healthy infants and those with asphyxia.	No	BPSO significantly improved the feature selection process, enhancing the classification performance of MLP in distinguishing between normal and asphyxiated infant cries.	The study does not explicitly mention limitations or challenges, but it implies challenges related to feature extraction efficiency and computational load, which were mitigated using BPSO.	Not specified
pdf 5	Aomar Osmani,Massinissa Hamidi and Abdelghani Chibani	Machine Learning Approach for Infant Cry Interpretation	2017	https://doi.org/10.1109/ICTAI.2017.00038	IEEE	Peer-reviewed	Experimental research	Primary	The dataset contains 288 cry recordings from over 30 infants of various ethnicities, categorized into five classes based on Dunstan Baby Language phonetic sounds: “Eh” (burp), “Eairh” (flatulence), “Heh” (discomfort), “Neh” (hunger), and “Owh” (tiredness). Pre-cry and cry vocalizations were labeled and processed through a detailed machine learning pipeline using temporal, spectral, prosodic, and …	The dataset consists of 288 recordings totaling 890.08 seconds, segmented into 504 labeled cry segments. After preprocessing, 55,209 analysis windows were generated, with 23,027 retained (41.7%), and 656 of those excluded due to missing fundamental frequency.	1	MFCCs, spectral descriptors, temporal features, prosodic features, cepstral features	Area Under Receiver Operating Characteristic Curve (ROC AUC)	0		Support Vector Machine (SVM), Bagging, Boosted Trees, and Decision Tree.	he model showed promising results, particularly in the discomfort class, with good classification performances validated by the area under the ROC curve.	Not specified	Not specified	0	Smart systems for monitoring infants, potentially applicable in various settings such as home environments.	No	The model performed particularly well in classifying discomfort cries, demonstrating potential for smart infant monitoring applications.	Not specified	Not specified
pdf 6	HesamFarsaieAlaie,LinaAbou-Abbas,ChakibTadj	Cry-based infant pathology classification using GMMs	2015	http://dx.doi.org/10.1016/j.specom.2015.12.001	ScienceDirect	Peer-reviewed	Experimental research	Primary	Cry recordings from healthy and sick infants (1–53 days old) collected in NICUs in Canada and Lebanon, labeled into 13 cry classes.	189 cry samples (88 healthy, 101 sick); ~58 minutes total audio.	1	MFCCs	Not specified	0		Boosting Mixture Learning (BML) method for deriving subclass models	The 2nd and 3rd adaptation methods, which use both the mean and variance vectors of the BML adaptation estimates, have the highest accuracy, sensitivity, and specificity among adaptation methods.	Not specified	Not specified	0	Infant health-condition verification/detection, aiming to address life-threatening illnesses and defects in newborn infants.	No	GMM-UBM with BML adaptation shows strong classification performance, particularly with the 2nd and 3rd adaptation methods.	Not specified	Not explicitly mentioned, but the study highlights the need for larger datasets and better noise handling techniques.
pdf 7	Karinki Manikanta,K.P. Soman,M. Sabarimalai Manikandan	Deep Learning Based Effective Baby Crying Recognition Method under Indoor Background Sound Environments	2019	https://doi.org/10.1109/CSITSS47250.2019.9031058	IEEE	Peer-reviewed	Descriptive, Correlational, Causal-Comparative/Quasi-Experimental, and Experimental Research	Primary	Baby crying sounds collected in indoor environments with background noises including fan, vacuum cleaner, TV, and human speech. Data was preprocessed into mel spectrograms and used to train a deep learning model for cry type recognition.	Dataset consists of 300 audio clips divided into three cry classes: hunger, pain, and sleep. Each class contains 100 samples. All audio clips were 2–5 seconds long, sampled at 44.1 kHz.	1	MFCCs	None	0		One-Dimensional Convolutional Neural Networks (1D-CNN)	Not specified	Not specified	D-CNN-based method: 98.86%	0	Indoor home environments for baby cry sound detection, particularly useful in smart baby monitoring systems.	No	1D-CNN outperforms FFNN and SVM in baby cry classification under indoor noise conditions. High F1-scores indicate effectiveness in recognizing baby cries in smart home applications.	Limited data affects performance, especially for neurological disorders. Frame Length Dependency: Performance varies with different frame lengths, optimal at 500 ms. Frame Real-Time Implementation: Future work is required to adapt methods for real-time edge computing, which is not yet demonstrated. Length Dependency: Performance varies with different frame lengths, optimal at 500 ms.	Implementing models on real-time hardware for edge computing. Expanding evaluation across diverse noise environments.
pdf 8	STAVROS NTALAMPIRAS	Audio Pattern Recognition of Baby Crying Sound Events	2015	http://dx.doi.org/10.17743/jaes.2015.0025	Journal of the Audio Engineering Society	Peer-reviewed	Descriptive, Experimental, Comparative.	Primary	The dataset includes 1070 recordings from 132 babies of different nationalities (USA, Canada, and China) recorded at the Hospital of the University of Damascus.	1070 recordings	1	Perceptual Linear Prediction (PLP) Mel-Frequency Cepstral Coefficients (MFCC) Perceptual Wavelet Packets (PWP) Teager Energy Operator (TEO) based features Temporal Modulation Features	None	1	Indirect denoising through feature selection	Multilayer Perceptron (MLP) Support Vector Machine (SVM) Random Forest (RF) Reservoir Network (RN) Gaussian Mixture Model (GMM) Hidden Markov Model (HMM)	FFNN-based method: 98.46%	Not specified	Not specified	0	Hospital-based care, specifically at the Hospital of the University of Damascus, to assist pediatricians in diagnosing pathological conditions in infants based on cry signals.	Not explicitly mentioned	Reservoir Networks outperformed classical audio classification methods such as GMM and HMM, demonstrating promising results for cry classification.	1)The need for a large hidden space to support linear separability of audio classes when using Reservoir Networks. 2)The necessity of gathering a sufficient amount of data for new audio classes. 3)Ensuring the system can process continuous audio streams of unknown duration.	Not explicitly mentioned
pdf 9	Tusty Nadia Maghfira et al	Infant cry classification using CNN – RNN	2020	10.1088/1742-6596/1528/1/012019	IOP Science	Peer-reviewed	Experimental	Secondary	The dataset consists of infant cry audio clips extracted from the Dunstan Baby Language video. The cries are categorized into five classes: hunger, sleepiness, burp, discomfort, and stomach cramp. Each audio file was cleaned, converted to 1-second mono .wav format, and sampled at 16 kHz.	The dataset includes a total of 315 audio clips: 56 hunger, 106 sleepiness, 55 burp, 61 discomfort, and 37 stomach cramp samples.	1	Spectrogram obtained through Short Time Fourier Transform (STFT).	None	0		Convolutional Neural Network (CNN) Recurrent Neural Network (RNN) Multi-Class Support Vector Machines (MC-SVM)	The proposed CNN-RNN model achieved an average classification accuracy of up to 94.97%.	Not specified	VM-based method: 97.97%	0	The research focuses on classifying different types of emotions or needs expressed by infant cries, such as hunger, sleepiness, discomfort, stomachache, and the need to burp.	Not explicitly mentioned	CNN-RNN architecture performed well in classifying infant cries, achieving high accuracy. Multi-Class SVM was also evaluated, showing competitive performance.	1)Limited data size and imbalance in class distribution were mentioned as challenges. 2)The determination of ground truth in categorical cross-entropy was noted as potentially ambiguous.	Expanding evaluation across diverse noise environments to improve generalizability.
pdf 10	Lichuan Liu, Yang Li, Kevin Kuo	Infant Cry Signal Detection, Pattern Extraction and Recognition	2018	http://dx.doi.org/10.1109/INFOCT.2018.8356861	IEEE	Peer-reviewed	Descriptive, Experimental Research	Primary	Cry recordings from a NICU in China, labeled by nurses into three classes: hunger, diaper change, and attention-seeking. Features extracted using LPC, LPCC, MFCC, and BFCC.	30 audio files (16 hunger, 6 diaper change, 8 attention), sampled at 44.1 kHz.	1	Linear Predictive Coding (LPC) Linear Predictive Cepstral Coefficients (LPCC) Mel Frequency Cepstral Coefficients (MFCC) Bark Frequency Cepstral Coefficients (BFCC)	None	0		Nearest Neighbor Approach Neural Networks (specifically Learning Vector Quantization - LVQ)	Classification rates ranging from 47.95% to 76.47% depending on the features used, with BFCC yielding the highest recognition correct rate.	Not specified	Not specified	0	Applied to infant cry signals as a diagnostic tool. Potentially useful for detecting medical issues such as Sudden Infant Death Syndrome (SIDS), developmental issues, and colic.	Not explicitly mentioned	BFCC features achieved the highest recognition accuracy compared to LPC, LPCC, and MFCC. Nearest Neighbor and LVQ classifiers were explored, with varying classification performance.	Not specified	Determining the meanings behind infant cries based on audio cues, observation, and deductive logic. Expanding evaluation across diverse noise environments to improve generalizability.
pdf 11	Yizhar Lavner, Rami Cohen, Dima Ruinskiy∗‡ and Hans IJzerman§	Baby Cry Detection in Domestic Environment using Deep Learning	2016	https://doi.org/10.1109/ICSEE.2016.7806117	IEEE	Peer-reviewed	Experimental	Primary	The dataset contains 24/7 domestic audio recordings of infants (under 6 months) captured by parents in the Netherlands as part of a pilot study on attachment formation. The recordings include a wide range of everyday sounds (e.g., crying, speech, door sounds) and were annotated with approximately 50 event types at millisecond precision.	Several tens of hours of recordings were collected, with 3 hours fully annotated. All recordings were sampled at 44.1 kHz.	1	Mel-Frequency Cepstral Coefficients (MFCC) Pitch Formants Log Mel-Filter Bank (LMFB) Representation	Detection rate and false-positive rate			Logistic Regression, Convolutional Neural Network (CNN)	CNN Classifier: Detection rate of 82.5% at a 1.0% false-positive rate. Logistic Regression: Detection rate of 81.0% (with smoothing) and 65.0% (without smoothing).	Not specified	Not specified	0	Domestic environments for remote baby monitoring and psychological research on infant-caregiver co-regulation patterns.	Not explicitly mentioned	Distinguishing baby cries from other domestic sounds is challenging. Balancing detection rates with false-positive rates is crucial to avoid data contamination with non-related events.	The study highlights the challenge of distinguishing baby cries from other domestic sounds and the importance of balancing detection rates with false-positive rates to avoid data contamination with non-related events.	No information availablle
pdf 12	D Widhyanti and DJuniati	Classification of Baby Cry Sound Using Higuchi’s Fractal Dimension with K-Nearest Neighbor and Support Vector Machine	2021	10.1088/1742-6596/1747/1/012014	IOP Science	Peer-reviewed	Experimental	Secondary	Secondary data from a repository containing 80 recordings of 4 types of cries: hunger cries, tired cries, stomach ache cries, and uncomfortable cries.	80 recordings	1	Discrete Wavelet Transform (DWT) and Fast Fourier Transform (FFT) for feature extraction.	None	1	FFT and DWT were used for feature extraction — while not denoising per se, wavelet methods like DWT can enhance robustness to noise.	K-Nearest Neighbor (KNN) Support Vector Machine (SVM)	The best accuracy achieved was 78.75% using the KNN method with FFT and 80% using the SVM method without FFT.	Not specified	Not specified	0		No	SVM achieved better accuracy (80%) compared to KNN (78.75%) for baby cry classification. Higuchi’s Fractal Dimension effectively characterizes infant cries.	Not specified	No information availablle
pdf 13	Azadeh Bashiri, Roghaye Hosseinkhani	Infant Crying Classification by Using Genetic Algorithm and Artificial Neural Network	2020	https://doi.org/10.18502/acta.v58i10.4916	Acta Informatica Medica	Peer-reviewed	Experimental	Secondary	Source: Baby Chillanto database. Content: 2268 samples of babies' cries including categories like coughing, starvation, deafness, pain, and normal samples.	2268 samples	1	Linear Predictive Coding (LPC) ,Mel-Frequency Cepstral Coefficients (MFCC)	None	0		Artificial Neural Network (ANN) with Bayesian-regularization backpropagation training algorithm Genetic Algorithm (GA) for feature selection Binary classification approach	0.999	Not specified	Not specified	0	aby cry monitoring systems (application context not explicitly mentioned, but likely relevant in hospitals and home-based care).	No	The combination of Genetic Algorithm (GA) and ANN resulted in exceptionally high classification accuracy (99.9%). Feature selection using GA improved the performance of ANN for cry classification.	Not mentioned explicitly, but potential concerns include overfitting and lack of deployment in real-world scenarios.	No information availablle
pdf 14	Yosra Abdulaziz Mohammed,	Infant Cry Recognition System: A Comparison of System Performance based on CDHMM and ANN	2019	10.4018/IJAPUC.2019010102	IJAPUC	Peer-reviewed	Comparative study	Primary	Primary dataset consists of 150 pain samples and 30 non-pain samples of infant cries recorded from newborns up to 12-month-olds. The pain cry episodes were recorded during routine immunization at a pediatric clinic, while non-pain utterances were recorded in quiet rooms at various infants' homes.	180 samples	1	Mel Frequency Cepstral Coefficients (MFCC) and Linear Prediction Cepstral Coefficients (LPCC).	None	0		CHMM, ANN	CHMM - 96.1%, ANN - 79%	Not specified	Not specified	0	Preliminary diagnosis for pediatricians	No	CHMM outperformed ANN in classification accuracy (96.1% vs. 79%).	Not mentioned explicitly, but potential concerns include overfitting and lack of deployment in real-world scenarios.	No information availablle
pdf 15	K. Teeravajanadet1, N. Siwilai2, K. Thanaselanggul3, N. Ponsiricharoenphan4, S. Tungjitkusolmun5, P. Phasukkit6	An Infant Cry Recognition based on Convolutional Neural Network Method	2019	https://doi.org/10.1109/BMEiCON47515.2019.8990191	IEEE	Peer-reviewed	Experimental research	Secondary	Dunstan Baby Language, divided into 80% training and 20% test sets. It consists of three categories: hungry, sleepy, and burping.	The dataset includes a total of 315 audio clips: 56 hunger, 106 sleepiness, 55 burp, 61 discomfort, and 37 stomach cramp samples.	1	Mel-Frequency Cepstral Coefficients (MFCC) and their derivatives	None	1	Short-time energy, root-mean-square energy (RMSE), and zero-crossing rate (ZCR) were used to remove noise and artifacts.	CNN	CNN model achieved 84% accuracy on the test set	Not specified	Not specified	0	Infant cry classification, potentially useful for infant care systems	No	The CNN model showed promising accuracy (84%) in classifying infant cries across three categories.	The study highlights the need for more data collection to improve classification accuracy. Additionally, preprocessing and feature extraction from crying signals were described as complex and potentially noisy processes.	Enhancing dataset size and refining preprocessing techniques for better accuracy and consistency.
pdf 16	Atal Sharma, Dr. Deepti Malhotra	Speech recognition based IICC - Intelligent Infant Cry Classifier	2020	https://doi.org/10.1109/ICSSIT48917.2020.9214193	IEEE	Peer-reviewed	Experimental research	Primary	Infant cry recordings from two sources: IICC SNCU Repository – collected from the Special Newborn Care Unit (SNCU), District Hospital Udhampur (J&K, India) for infants (≤7 months old). Labeled into three classes: hunger (394 samples), pain (58 samples), and discomfort (67 samples). Donateacry Corpus – open-source dataset from GitHub, used primarily for training. Recordings were captured in high-q…	Total labeled samples (IICC SNCU): 519 Hunger: 394 samples (total duration: 4,377 seconds) Pain: 58 samples (6,005 seconds) Discomfort: 67 samples (1,173 seconds) Training sample segments: 5–7 seconds each Sampling Rate: 44.1 kHz, normalized and cleaned before feature extraction using MFCC.	1	MFCC	None	1	Adobe Audition 2020 software.	RNN	Model accuracy: 93.76% Validation accuracy: 86.11%	Not specified	Not specified	0	Healthcare, assisting parents in understanding infant needs through cry classification	No	The RNN model significantly improves accuracy, addressing limitations of previous models that had low classification accuracy (around 70%).	Difficulty in accurately classifying infant cries, particularly distinguishing subtle differences Existing models had lower accuracy (~70%), requiring enhanced techniques for improvement	Difficulty in accurately classifyFurther improving classification accuracy Potential real-world deployment of the system for assisting parents and healthcare professionalsing infant cries, particularly distinguishing subtle differences Existing models had lower accuracy (~70%), requiring enhanced techniques for improvement
pdf 17	Amany Mounes Mahmoud, Sarah Mohamed Swilem, Abrar Saeed Alqarni, Fazilah Haron	Infant Cry Classification Using Semi-supervised K-Nearest Neighbor Approach	2020	https://doi.org/10.1109/DeSE51703.2020.9450239	IEEE	Peer-reviewed	Experimental	Secondary	Combined dataset from three sources: Baby Chillanto – pre-segmented 1-second .wav infant cry signals. Dunstan Baby Language (DBL) – extracted from Priscilla Dunstan’s videos, converted to .wav, split into 5–9 second segments. Google AudioSet – unlabeled infant sounds, cleaned and segmented into ≤5-second clips. All datasets were used for infant cry classification tasks.	Baby Chillanto: 2,268 samples, total duration: 37.83 minutes Pain: 192 (3.2 min), Hunger: 350 (5.83 min), Asphyxia: 340 (5.67 min), Normal: 507 (8.48 min), Deaf: 879 (14.65 min) DBL: 138 samples, total duration: 13 minutes AudioSet (Unlabeled): 735 samples, total duration: 59.63 minutes (majority 5 seconds each)	1	MFCC	None	1	WavePad Sound Editor software.	Semi-supervised k-nearest neighbors (KNN) classifier	The proposed semi-supervised k-nearest neighbor (SSKNN) achieves 94% accuracy compared to the supervised KNN, which has 87% accuracy.	Not specified	Not specified	1	The research is applied in the domain of infant cry classification.	baby crying system	he semi-supervised KNN approach improved classification accuracy compared to the supervised version (94% vs. 87%)	Small dataset size, data imbalance, overfitting challenges, and expensive labeling process	Not specified
pdf 18	Chuan-Yu Chang,Sweta Bhattacharya Kuruva Lakshmanna, 3P.M.Durai Raj Vincent, and Kathiravan Srinivasan	An Efficient Classification of Neonates Cry Using Extreme Gradient Boosting-Assisted Grouped-Support-Vector Network.	2021	https://doi.org/10.1155/2021/7517313	Wiley	Peer-reviewed	Experimental	Primary	Cry recordings from 29 healthy newborn infants (12 female, 17 male; aged 1–10 days) collected at National Taiwan University Hospital (Yunlin Branch). Cries were labeled as sleepy, hunger, or discomfort. Recordings were made in a controlled semisupine position using a Sony HDR-PJ10 camcorder at 44.1 kHz, 16-bit resolution.	258 sleepy cries 372 hunger cries 372 discomfort cries Total: 1,002 samples Duration: 10–60 seconds per sample 10-fold cross-validation used.	1	Frequency domain features: Magnitude, Average, Variance, Zero crossing rate, Pitch, Bandwidth, Peak, Valley, Formant, LPCC, MFCC, ΔMFCC	None	1	Normalization, framing, endpoint detection, cry unit detection, pre-emphasizing, windowing, Fast Fourier Transform	Variable selection using random forests (VSURF), Extreme Gradient Boosting-powered Grouped-Support-Vector Network (SVM)	~91%	Not specified	Not specified	0	Hospital setting (Obstetrics and Gynecology department at National Taiwan University Hospital Yunlin Branch, Taiwan)	No	The model achieved a classification accuracy of around 91% in most scenarios, with a recognition rate of 27 seconds for identifying emotional cries	High noise levels in cry signals could impact performance, even though noise removal was done	Future work suggests deploying advanced deep learning and optimization approaches to improve performance
pdf 19	Ankur T. Patil, Aastha Kachhi, Hemant A. Patil	Subband Teager Energy Representations for Infant Cry Analysis and Classification	2022	https://doi.org/10.23919/EUSIPCO55093.2022.9909974	IEEE	Peer-reviewed	Experimental study	Secondary	Baby Chillanto database from INAOE–CONACYT, Mexico; includes 1-second infant cry recordings labeled as normal, hypoacoustic (deaf), and asphyxia. Used for binary classification (normal vs. asphyxia and normal vs. hypoacoustic), features extracted using Wavelet Packet Transform.	Total: 1,726 cry samples (507 normal, 879 hypoacoustic, 340 asphyxia). Used in analysis: 340 normal + 340 asphyxia 507 normal + 507 hypoacoustic Sampling rate: 16,000 Hz.	1	Spectral representations: Short-Time Fourier Transform (STFT), Mel Filterbank (MelFB), Linear Filterbank (LinFB), Subband Teager Energies (subband-TE) Cepstral representations: Mel Frequency Cepstral Coefficients (MFCC), Linear Frequency Cepstral Coefficients (LFCC), Short-Time Cepstral Coefficients (STCC), Teager Energy Cepstral Coefficients (TECC)	None	1	The use of Subband Teager Energy (subband-TE) and Teager Energy Operator (TEO) implies robustness to noise, as these operators emphasize energy fluctuations and are often used in noisy environments.	Gaussian Mixture Model (GMM), Support Vector Machine (SVM)	99.47% (for normal vs. pathological infant cries using subband-TE with GMM)	Not specified	Not specified	0	Cry diagnostic assistive tool to aid doctors in recognizing early indicators of illnesses	No	The proposed subband-TE representations with the GMM classifier achieved high classification accuracy (99.47%) for normal vs. pathological infant cries	1) Poor spectral resolution for commonly used spectral features due to quasi-periodic sampling of the vocal tract system. 2) Small dataset size; experiments performed using 10-fold cross-validation to mitigate this. 3) Challenges in accurately estimating the energies of the signal using linear filter theory, alleviated using the Teager Energy Operator (TEO).	Not specified
pdf 20	Aditya Pusuluri(B), Aastha Kachhi, and Hemant A. Patil	Analysis of Time-Averaged Feature Extraction Techniques on Infant Cry Classification	2022	https://doi.org/10.1007/978-3-031-20980-2_50	Springer Nature	Peer-reviewed	Experimental study	Secondary	Baby Chillanto database from INAOE–CONACYT, Mexico; includes 1-second infant cry recordings labeled as normal, hypoacoustic (deaf), and asphyxia. Used for binary classification (normal vs. asphyxia and normal vs. hypoacoustic), features extracted using Wavelet Packet Transform.	Total: 1,726 cry samples (507 normal, 879 hypoacoustic, 340 asphyxia). Used in analysis: 340 normal + 340 asphyxia 507 normal + 507 hypoacoustic Sampling rate: 16,000 Hz.	1	Traditional: Mel-Frequency Cepstral Coefficients (MFCC), Linear Frequency Cepstral Coefficients (LFCC), Cepstral Coefficients (CC). Time-averaging applied to reduce dimensionality and computational complexity	None	0		K-Nearest Neighbors (KNN), Random Forest (RF), Support Vector Machine (SVM) with linear kernel	Up to 98.48% accuracy achieved with time-averaged MFCC features and KNN classifier	Not specified	Not specified	0	Potentially hospital-based care (infant cry classification can be crucial for early detection of health issues). Home-based applications could be explored in future research.	No	The study demonstrated that time-averaged MFCC features improve computational efficiency while maintaining high accuracy, with KNN achieving the best classification results.	The impact of reducing temporal information on classification accuracy. 2) The need for more extensive testing across diverse datasets.	1) Non-linear kernel exploration for SVM. 2) Deep learning architectures (CNN, LCNN) with data augmentation for classification.
pdf 21	Avinash Kumar Singh, Jayanta Mukhopadhyay and K. Sreenivasa Rao	Classification of Infant Cries Using Epoch and Spectral Features	2013	https://doi.org/10.1109/NCC.2013.6487999	IEEE	Peer-reviewed	Experimental study	Secondary	Infant cry recordings from 120 infants (12–40 weeks old) in the NICU of SSKM Hospital, Kolkata. Cry types: hunger, pain, and wet diaper; recorded using a Sony digital recorder and downsampled to 16 kHz, 16-bit format.	Total clips: 120 (hunger: 60, pain: 30, wet diaper: 30) Duration: 725 seconds per class (total 2,175 seconds) Sampling rate: 44.1 kHz (recorded), downsampled to 16 kHz.	1	Epoch Interval Contour (EIC), Mel-Frequency Cepstral Coefficients (MFCCs)	None	0		Gaussian Mixture Models (GMMs)	EIC-based system (ICRS-1): ~75% MFCC-based system (ICRS-2): ~58% Feature-level fusion (ICRS-3): ~63% <br> **Score-level fusion (ICRS-4): 78.96% (best overall)	Not specified	Not specified	0	Potential application in hospital nurseries for infant cry monitoring.	No	EIC features outperformed traditional MFCC features for infant cry classification. Score-level fusion achieved the highest accuracy (78.96%).	Limited data size, which may affect generalizability. The study focused only on three cry categories. Lack of information on model deployment and real-world testing.	expanding the dataset, investigating additional cry categories, and exploring real-world applications for infant cry monitoring.
pdf 22	Yun-Chia Liang , Iven Wijaya , Ming-Tao Yang , Josue Rodolfo Cuevas Juarez 1 and Hou-Tai Chang	Deep Learning for Infant Cry Recognition	2022	https://doi.org/10.3390/ijerph19106311	MDPI	Peer-reviewed	Experimental study	Primary	10-second cry recordings of infants labeled by hospital nurses based on cause (hunger, diaper, emotional needs, physiological pain). Infants categorized as "healthy" (nursery) or "sick" (NICU). Data collected at Far Eastern Memorial Hospital with IRB approval and parental consent.	10 healthy infants (2–27 days) 6 NICU infants (up to 4 months) Each recording: 10 seconds (.wav); longer cries split into multiple segments; recordings under 10 seconds excluded.	1	MFCC	None	0		Convolutional Neural Network (CNN), Long Short-Term Memory (LSTM), and Artificial Neural Network (ANN)	The accuracy for classifying cries based on four needs (hunger/thirst, diaper change, emotional, pain) was around 60% for the best model (CNN). The accuracy for differentiating healthy vs sick infants was over 95% for all models.	Not specified	Not specified	0	Potential applications in hospital settings for assisting nurses and caregivers in identifying infant needs and distinguishing between healthy and sick infants.	No	The deep learning model achieved 95%+ accuracy for differentiating between healthy and sick infants, but performed worse (60% accuracy) for classifying cry types.	The accuracy for cry-type classification (e.g., hunger, pain) is relatively low (60%), indicating a need for improved feature extraction or model refinement. The dataset composition (size, diversity) may affect generalizability. Potential overfitting issues with deep learning models due to limited training samples.	Improve the cry-type classification accuracy by exploring different deep learning architectures or multimodal feature fusion. Increase dataset size and diversity for better generalization. Investigate real-time deployment of the system for hospital and home applications.
pdf 23	Yesy Diah Rosita;Hartarto Junaedi	Infant’s Cry Sound Classification using Mel- Frequency Cepstrum Coefficients Feature Extraction and Backpropagation Neural Network	2016	10.1109/ICSTC.2016.7877367	IEEE	Peer-reviewed	Experimental	Primary	Labeled infant cry recordings (0–3 months old) collected over 4 months; labeled by parents into 3 classes (hungry, discomfort, tired). Includes 25 negative samples (non-cry sounds: applause, laughter, dialog, etc.).	180 infant cry samples (average 5 sec each; .wav format) Split: 150 training, 30 testing 25 negative (non-cry) samples.	1	Mel-Frequency Cepstrum Coefficients (MFCC) Pitch (using Modified Autocorrelation Function and Cepstrum Pitch Determination) Energy Harmonic Ratio	Indirect use of SNR: Dataset was simulated with varying SNRs		Dataset included non-infant cry sounds (applause, laughing, etc.) to improve model robustness	Backpropagation Neural Network (BNN).	The highest accuracy achieved was 96.67% using 30 MFCC coefficients and 10 neurons in the hidden layer of the BNN.	Not specified	Not specified	0	Potential applications in home-based monitoring systems to help parents understand their infants' needs. Could also be integrated into clinical tools for identifying abnormal crying patterns in newborns.	No	Backpropagation Neural Network (BNN) with MFCC features achieved high accuracy (96.67%) in infant cry classification. The dataset included non-cry sounds to improve robustness against background noise and unrelated sounds.	The study did not test the system in real-world scenarios with background noise or varying environmental conditions. The dataset size and diversity were not extensively detailed, which may limit generalization	Extend the dataset size to improve generalization.
pdf 24	Daniele Ferretti, Marco Severini, Emanuele Principi, Annalisa Cenci, and Stefano Squartini	Infant Cry Detection in Adverse Acoustic Environments by Using Deep Neural Networks	2018	https://doi.org/10.23919/EUSIPCO.2018.8553135	IEEE	Peer-reviewed	Experimental	Primary	Combined simulated and real infant cry datasets modeled on a NICU room setup. Simulated Dataset: 64 cry recordings (30s each) from 29 infants convolved with synthetic impulse responses using an 8-channel circular microphone array. Includes 240 noisy acoustic scenes with added human speech, other cries, beep sounds, and background noise at SNRs from 0–20 dB. Real Dataset: Recorded in NICU (Salesi …	Simulated: 64 recordings × 30 s = 32 minutes total (16m 57s cry content: 15m expiratory, 1m 56s inspiratory), 29 subjects, 240 noisy acoustic scenes. Real: 10 recordings × 30 s = 5 minutes total, 122.95 seconds of cry (234 cry units), average SNR = 0.09 ± 0.06 dB. Sampling Rate: 16 kHz (both datasets).	1	LCMV (Linearly Constrained Minimum Variance) Beamformer, OMLSA (Optimally Modified Log-Spectral Amplitude), Mel-Frequency Cepstral Coefficients (MFCCs)	None	1	LCMV Beamformer – reduces directional noise. OMLSA (Optimally Modified Log Spectral Amplitude) – widely used speech enhancement method.	Deep Neural Network (DNN)	The DNN outperformed existing methods on both simulated and real NICU data, but specific accuracy metrics were not provided.	Not specified	Not specified	0	Primarily targeted for hospital settings (NICU) for infant cry detection in adverse acoustic environments.	No	DNN-based model performed better than existing methods for detecting infant cries in noisy NICU environments. The study highlights the use of beamforming and speech enhancement techniques to improve cry detection in adverse conditions.	The study relies on simulated data, which may not perfectly capture the complexities of real-world NICU environments. There is no discussion on generalization ability to unseen noise types. The paper doesn't discuss limitations on the DNN's generalization ability to unseen noise types.	Evaluate the system’s performance in noisy environments. Improve generalization capabilities for detecting cries in diverse noise conditions. Investigate robust deep learning architectures to further enhance performance in hospital settings.
pdf 25	Chuan-Yu Chang, Chuan-Wang Chang, S. Kathiravan, Chen Lin & Szu-Ta Chen	DAG-SVM based infant cry classification system using sequential forward floating feature selection	2016	DOI 10.1007/s11045-016-0404-5	Springer	Peer-reviewed	Experimental	Primary	Dataset consists of recorded cries from thirty-seven infants, including hunger-induced, sleep-induced, and pain-induced cries. The dataset comprises 176 hunger-induced cries, 138 sleep-induced cries, and 176 pain-induced cries, recorded at the National Taiwan University Hospital Yunlin Branch.	490 samples	1	peak, contrast, pitch, and spectral centroid. Sequential forward floating selection (SFFS	None	0		Support Vector Machine (SVM) using Directed Acyclic Graph (DAG-SVM)	Not specified	Not specified	Not specified	0	The research aims to assist parents and nursing staff in identifying and attending to infant needs.	No	SFFS feature selection improved classification performance by selecting the most relevant features. The DAG-SVM classifier effectively categorized infant cries into hunger, sleep, and pain categories.	Limited sample size (37 infants) may affect model generalizability. Variations in infant crying patterns could impact classification accuracy. Potential noise in cry recordings not explicitly addressed.	Optimize the neural network architecture for better efficiency and scalability. Enhance classification accuracy by exploring deep learning techniques. Evaluate performance on larger and more diverse datasets.
pdf 26	Orion Fausto Reyes Galaviz and Carlos Alberto Reyes Garcia	Infant Cry Classification to Identify Hypoacoustics and Asphyxia with Neural Networks	2004	https://doi.org/10.1007/978-3-540-24694-7_8	Springer	Peer-reviewed	Experimental	Primary	Infant cry dataset (Baby Chillanto) used to classify hypoacoustic (deaf) and asphyxiated cries using neural networks. Recordings are 1-second long, sampled at 16,000 Hz, labeled as normal, hypoacoustic, or asphyxia.	1,726 total samples 507 normal 879 hypoacoustic 340 asphyxia Subsets used: 507 normal + 507 hypoacoustic 340 normal + 340 asphyxia.	1	Linear Prediction Coefficients (LPC) and Mel Frequency Cepstral Coefficients (MFCC) were used.	None	0		Neural Networks	Not specified	Not specified	Not specified	1	Infant cry classification to identify normal, hypoacoustic, and asphyxia cries	Matlab’s Neural Network Toolbox	MFCC features performed better in classification compared to LPC, which resulted in slower training, higher error, and lower classification accuracy.	Limited cry samples, particularly for the asphyxia class, affecting classification performance. Higher computational cost when using LPC characteristics.	Increase the dataset size, especially for the asphyxia category. Reduce computational cost by implementing input vector reduction algorithms. Explore hybrid models combining Neural Networks, Genetic Algorithms, and Fuzzy Logic to improve accuracy.
pdf 27	Sergio D. Cano Ortiz, Daniel. Escobedo Beceiro, and Taco Ekkel	A Radial Basis Function Network Oriented for Infant Cry Classification	2004	https://doi.org/10.1007/978-3-540-30463-0_46	Springer	Peer-reviewed	Experimental	Primary	Dataset consists of cry episodes from 35 neonates, with 187 patterns evaluated. These episodes were obtained from the Eastern Maternity Hospital of Santiago de Cuba. The dataset includes healthy cases and neonates with hypoxia-based CNS diseases, categorized into six control groups.	187 patterns	1	Fundamental Frequency (F0), Voicedness, Energy, First Latency, Rising Melody Type, Stridor Occurrences, and Shift Occurrences.	None	0		Radial Basis Function (RBF) Network	85% classification performance, with a confidence interval of ±5%	Not specified	Not specified	1	Infant cry analysis for diagnosis, distinguishing cries of infants with hypoxia-induced CNS damage from healthy infants.	Matlab’s Neural Network Toolbox	The RBF Network achieved 85% accuracy in classification, showing potential for medical diagnosis.	Preliminary nature of results with ongoing tests. Limited dataset size—findings may not generalize to larger populations.	Evaluate performance on larger and more diverse datasets. Investigate different feature sets and alternative network architectures for improved classification.
pdf 28	Azlee Zabidi, Lee Yoot Khuan, Wahidah Mansor, Ihsan Mohd Yassin, Rohilah Sahak	Classification of Infant Cries with Asphyxia Using Multilayer Perceptron Neural Network	2010	https://doi.org/10.1109/ICCEA.2010.47	IEEE	Peer-reviewed	Experimental	Primary	Infant cry recordings (ages 0–7 months); normal cry signals from INAOE (Mexico), asphyxia signals from University of Milano–Bicocca. Preprocessed using pre-emphasis and segmented into 1-second clips.	600 segments total (316 normal, 284 asphyxia).	1	MFCC	None	0		Multilayer Perceptron (MLP) Neural Network	The highest MLP classification accuracy achieved was 94%.	Not specified	Not specified	0	The research was applied in the domain of medical diagnostics for identifying asphyxiating infant cries.	No	The MLP classifier achieved 94% accuracy in distinguishing healthy infants from those with asphyxia. OLS analysis helped reduce computational complexity by optimizing feature selection.	High computational cost due to the large number of MFCC coefficients. Feature vector reduction was necessary to improve performance and efficiency.	Further optimization of feature extraction methods to enhance model accuracy and computational efficiency. Evaluation on larger and more diverse datasets to improve generalizability.
pdf 29	Dror Lederman Æ Ehud Zmora Æ Stephanie Hauschildt Æ Angelika Stellzig-Eisenhauer Æ Kathleen Wermk	Classification of cries of infants with cleft-palate using parallel hidden Markov model	2007	10.1007/s11517-008-0334-y	Springer	Peer-reviewed	Experimental	Primary	Cry recordings from 5 infants with oro-facial clefts (CLP), recorded with and without an intra-oral plate. Collected over multiple weeks; used to evaluate classification performance based on plate condition and infant age.	1,723 cry samples (1–2 seconds each), downsampled to 16 kHz from original recordings at 44–50 kHz.	1	Features Used: Features considered include linear prediction coefficients (LPC), mel-frequency cepstral coefficients (MFCC), and filter bank coefficients.	None	0		Hidden Markov Model (HMM)	91% classification rate in a subject- and age-dependent experiment	Not specified	Not specified	0	Infant cry classification for cleft palate detection	No	The HMM model achieved an average classification accuracy of 91%, indicating its effectiveness for cleft palate infant cry classification. The study demonstrated the importance of selecting optimal feature sets for different ages and individual infants.	Variability in model performance due to differences in age and individual infant characteristics. The training and validation process required significant computational resources.	Optimize feature selection and model architectures to improve classification robustness. Explore deep learning approaches for improved classification accuracy.
pdf 30	José Orozco, Carlos A. Reyes García	Detecting Pathologies from Infant Cry Applying Scaled Conjugated Gradient Neural Networks	2003	https://www.esann.org/sites/default/files/proceedings/legacy/es2003-5.pdf	ESANN	Peer-reviewed	Experimental	Primary	Dataset consisting of recorded infant cries collected from 31 babies, with a total of 78 samples directly recorded by pediatricians.	78 samples	1	Linear Prediction technique, specifically Linear Prediction Coefficients (LP coefficients).	None	0		Neural Network trained with the Scaled Conjugate Gradient (SCG) algorithm	86.20% classification accuracy	Not specified	Not specified	0	Infant cry recognition for clinical and diagnostic purposes	No	The SCG-based neural network classifier achieved 86.20% accuracy in distinguishing between normal and pathological infant cries. Linear Prediction Coding (LPC) proved effective for extracting acoustic features.	Small dataset size (only 31 infants and 78 samples), limiting generalizability. Balancing class distribution was challenging, affecting model training.	Expand dataset to include more cry samples. Explore additional acoustic features for better classification performance. Develop a real-time recognition system for clinical applications.
pdf 31	Sandra E. Barajas-Montiel,Carlos A. Reyes-García	Identifying Pain and Hunger in Infant Cry with Classifiers Ensembles	2006	https://doi.org/10.1109/CIMCA.2005.1631561	IEEE	Peer-reviewed	Experimental	Primary	Infant cry samples segmented into 1-second clips and classified into pain vs. no-pain and hunger vs. no-hunger categories. Acoustic features extracted using MFCC (via Praat), followed by PCA for dimensionality reduction.	Pain classification: 209 pain samples, 1,418 no-pain samples Hunger classification: 759 hunger samples, 868 no-hunger samples Sampling segmented at 1-second intervals, each sample represented by a 304-dimensional vector before PCA.	1	Mel Frequency Cepstral Coefficients (MFCC)	None	0		Feed-Forward Neural Networks (FNN) Support Vector Machines (SVM) Ensemble Learning with AdaBoost algorithm	Neural Network Ensemble: Pain vs. No Pain: 96.41% Hunger vs. No Hunger: 87.61% SVM Ensemble: Pain vs. No Pain: 85.16% Hunger vs. No Hunger: 76.41%	Not specified	Not specified	0	Automatic Infant Cry Recognition (AICR) for understanding infant needs and early medical diagnosis.	No	Neural network ensembles performed better than SVM-based ensembles in classifying infant cries. Pain classification achieved higher accuracy than hunger classification, suggesting clearer acoustic differences in pain cries.	Difficulty in collecting cry samples from healthy infants without pathologies. Challenges in generalizing classification results to real-world environments.	Not specified
pdf 32	Mannes Poel, Taco Ekkel	Analyzing Infant Cries Using a Committee of Neural Networks in Order to Detect Hypoxia-Related Disorder	2006	https://doi.org/10.1142/S0218213006002734	World Scientific Publishing	Peer-reviewed	Experimental	Primary	Cries of 35 children, further split into individual cry units, yielding 183 patterns for the ACU (All Cry Units) dataset.	183 patterns	1	Most Relevant Features for ACU Dataset: First Latency Voicedness Mean Formant 1 Minimum Formant 1 Mean Formant 0 Mean Voicedness Variability Energy Maximum Voicedness Standard Deviation Formant 0 Maximum Energy Mean	None	0		Committee of Neural Networks (PNN used for feature pre-selection)	ACU Dataset: 85% FCU Dataset: 76%	Not specified	Not specified	0	medical diagnostics and infant cry analysis for detecting hypoxia-related disorders.	No	The proposed neural network committee approach provided promising results for infant cry analysis. PNN was effective in feature pre-selection. The dataset size limited performance and generalizability. PNN performed exceptionally well in distinguishing normal and pathological infant cries.	1)Small Dataset: Only 35 children’s cries available. 2)Curse of Dimensionality: High number of features (24) compared to the number of samples. 3)Data Imbalance: Minor imbalance in the dataset. 4)Missing Data: Some recordings lacked 'first latency' values. 5)Preliminary Results: Findings are preliminary and require further validation with larger and higher quality datasets.	Validate results on larger, more diverse datasets. Optimize feature selection methods to improve accuracy.
pdf 33	J. Saraswathy, M. Hariharan, Vikneswaran Vijean, Sazali Yaacob and Wan Khairunizam	Performance Comparison of Daubechies Wavelet Family in Infant Cry Classification	2012	https://doi.org/10.1109/CSPA.2012.6194767	IEEE	Peer-reviewed	Experimental	Secondary	Baby Chillanto database from INAOE–CONACYT, Mexico; includes 1-second infant cry recordings labeled as normal, hypoacoustic (deaf), and asphyxia. Used for binary classification (normal vs. asphyxia and normal vs. hypoacoustic), features extracted using Wavelet Packet Transform.	Total: 1,726 cry samples (507 normal, 879 hypoacoustic, 340 asphyxia). Used in analysis: 340 normal + 340 asphyxia 507 normal + 507 hypoacoustic Sampling rate: 16,000 Hz.	1	Energy and entropy features computed from wavelet packet transform decompositions (Daubechies wavelet orders db1, db3, db4, db6, db10).	None		Wavelet Packet Transform (WPT) is inherently robust to noise, especially when used with energy and entropy features.	Probabilistic Neural Network (PNN) and General Regression Neural Network (GRNN).	The best accuracies achieved were: 99.04% for normal versus asphyxia classification (db10, energy, PNN). 99.89% for normal versus hypoacoustic classification (db10, energy, PNN).	Not specified	Not specified	0	Aimed at aiding medical professionals in diagnosing pathological statuses of infant cry, implying potential application in medical settings.	Not specified	Daubechies wavelet-based feature extraction achieved high classification accuracy, with db10 yielding the best results.	The dataset lacked diversity, limiting its generalizability. Feature set optimization needed to improve classification efficiency.	Extend the analysis using more pathological infant cries from different baselines. Implement different feature reduction techniques to propose a reduced feature set.
pdf 34	HesamFarsaieAlaieandChakibTadj	Cry-Based Classification of Healthy and Sick Infants Using Adapted Boosting MixtureLearningMethodfor Gaussian Mixture Models	2012	10.1155/2012/983147	Hindawi	Peer-reviewed	combination of experimental and comparative	Primary	Infant cry database from healthy (full-term and premature) and pathological infants with various conditions (e.g., Tetralogy of Fallot, Coarctation of Aorta, etc.). Cry signals recorded using a 2-channel recorder (44.1 kHz), preprocessed and analyzed with MFCCs for classification using Gaussian Mixture Models.	38 full-term healthy, 25 premature healthy, 54 pathological infants (various conditions), totaling 117 labeled cry samples. 63% used for training, 37% for testing.	1	MFCC	None	0		Gaussian Mixture Models (GMMs) trained using adapted Boosting Mixture Learning (BML)	True Positive Rate: 80.77% ,True Negative Rate: 86.96%	Not specified	Not specified	0	Intended for clinical use to classify infants with different physiological conditions, implying hospital or clinical settings	Not specified	PNN performed exceptionally well in distinguishing normal and pathological infant cries.	Small Sample Sizes,Imbalanced Data,Performance Degradation with Frame Duration,Pathology Challenges	Improve data collection, address data imbalance issues, and enhance classification model performance with larger sample sizes.
pdf 35	A. Zabidi1, W. Mansor2, L. Y. Khuan, I. M. Yassin, R. Sahak	The effect of F-Ratio in the Classification of Asphyxiated Infant Cries Using Multilayer Perceptron Neural Network	2010	https://doi.org/10.1109/IECBES.2010.5742213	IEEE	Peer-reviewed	Experimental	Primary	Infant cry recordings (normal and asphyxia) from Instituto Nacional de Astrofísica, Óptica; collected from infants aged 1 day to 7 months, segmented into 1-second clips, processed using MFCC features.	600 segments total (316 normal, 284 asphyxia); split into training-validation-testing sets (60%-20%-20%).	1	Mel Frequency Cepstrum Coefficient (MFCC)	None	1	The study applied a pre-emphasis filter before segmentation, which helps in suppressing low-frequency noise.	Multi-layer perceptron MLP	F-ratio feature selection technique: 93.38% , Direct feature selection technique: 93.22%	Not specified	Not specified	0	Classifying infant cries to detect asphyxia, applicable in both hospital settings and potentially home-based care.	Not specified	Feature selection techniques play a crucial role in enhancing the performance of infant cry classification, with F-ratio-based feature selection yielding slightly better accuracy.	Feature Selection: The need for accurate feature selection to enhance classification accuracy., Overfitting: Potential overfitting was mitigated using the Early Stopping (ES) method. ,Computational Complexity:	Further optimization of feature selection techniques and exploration of deep learning models for improved classification accuracy.
pdf 36	R. Sahak, Y. K. Lee, W. Mansor, A. I. M. Yassin, A. Zabidi	Optimized Support Vector Machine for Classifying Infant Cries with Asphyxia using Orthogonal Least Square	2010	https://doi.org/10.1109/ICCAIE.2010.5735023	IEEE	Peer-reviewed	Comparative experimental study	Secondary	Infant cry recordings (normal and asphyxia) sourced from the University of Milano–Bicocca, segmented into 1-second audio segments and processed using Mel Frequency Cepstral (MFC) analysis.	600 segments total (316 normal cry segments, 284 asphyxia cry segments), sampled at 8 kHz.	1	Mel-frequency cepstral coefficients (MFCC)	None	0	No information available	Support Vector Machine (SVM) optimized using Orthogonal Least Square (OLS)	Optimized SVM (OLS + RBF Kernel): 93.16%	Not specified	Not specified	0	Medical diagnostics for asphyxiating infant cries	No	Using Orthogonal Least Square (OLS) for feature selection improved SVM classification accuracy. The highest accuracy achieved was 93.16% with RBF kernel optimization.	High computational cost in processing large numbers of MFCC features. Potential overfitting when using large feature sets.	Optimize the model for real-time infant cry classification. Implement deep learning architectures (CNNs, LSTMs) for improved generalization. Explore alternative feature selection techniques for reducing computational overhead.
pdf 37	S. Matsunaga, S. Sakaguchi1, M. Yamashita, S. Miyahara, S. Nishitani and K. Shinohara	Emotion Detection in Infants’ Cries Based on a Maximum Likelihood Approach	2006	http://dx.doi.org/10.21437/Interspeech.2006-506	INTERSPEECH 2006 - ICSLP	Peer-reviewed	Experimental study	Primary	Audio recordings of spontaneous infant cries collected at home, annotated by mothers into emotion categories (pampered, anger, sadness, hunger, sleepiness, etc.) and segmented into acoustic units.	402 cry recordings from 23 infants (11 males, 12 females), average duration ~30 seconds per recording.	1	12 FFT Mel-warped cepstral coefficients Power computed using a 25-millisecond Hamming window every 10 milliseconds	None	0	No information available	Hidden Markov Models (HMMs)	Top-1 Accuracy: 51% Top-2 Accuracy: 75%	Not specified	Not specified	0	Home-based care for monitoring infant emotional states	No	Emotion detection accuracy was moderate, with higher accuracy when considering the top-2 ranked emotions rather than only the top-1 guess. Crying emotions caused by multiple stimuli were more difficult to classify accurately.	Difficulty in detecting multiple emotions in a single cry. Lower agreement rates when multiple emotions were involved. Small dataset size limited generalizability.	Improve model robustness for handling mixed-emotion cries. Expand dataset size for better model generalization. Explore deep learning or ensemble learning techniques to enhance classification accuracy.
pdf 38	J. Saraswathy ,M. Hariharan , Thiyagar Nadarajaw, Wan Khairunizam , Sazali Yaacob	Optimal selection of mother wavelet for accurate infant cry classification	2014	10.1007/s13246-014-0264-y	Springer	Peer-reviewed	Comparative experimental study	Secondary	The dataset is the Baby Chillanto database, obtained from the Instituto Nacional de Astrofísica, Óptica y Electrónica (INAOE) – CONACYT, Mexico.	2268 cry samples (507 healthy, 1761 pathological), total duration approximately 1 hour.	1	Energy and entropy features extracted at different subbands using Wavelet Packet Transform (WPT)	None	1	Wavelet Packet Transform (WPT) helps in signal decomposition and is inherently robust to noise at subband level.	Supervised neural network architectures Probabilistic Neural Network (PNN) General Regression Neural Network (GRNN) Multilayer Perceptron (MLP) Time Delay Neural Network (TDNN)	99.11 ± 0.18% (conventional validation, entropy, PNN) 99.10 ± 0.22% (10-fold cross-validation, entropy, PNN) 99.66 ± 0.08% (conventional validation, energy, PNN) 99.80 ± 0.06% (10-fold cross-validation, energy, PNN)	Not specified	Not specified	0	Clinical applications for improving diagnostic results in medical settings	Not specified	Lower-order mother wavelets performed better due to computational constraints. Energy-based wavelet analysis achieved the highest accuracy (99.80%). Wavelet Packet Transform (WPT) provided effective feature representation for infant cry classification.	High computational complexity in feature extraction using higher-order wavelets. The study focused on lower-order mother wavelets due to computational constraints.	Investigate other types of infant cry signals for better generalization. Test with different pathological cry databases. Study severity levels of disordered cry signals.
pdf 39	Anshu Chittora and Hemant A. Patil	Classification of Pathological Infant Cries using Modulation Spectrogram Features	2014	https://doi.org/10.1109/ISCSLP.2014.6936626	IEEE	Peer-reviewed	Classification Study	Primary	The data were collected from the NICU units of King George Hospital and Child Clinic, Visakhapatnam, India. The cries were recorded during various situations such as vaccination, medical examinations, wet diaper, or hunger.	23 cry recordings (7 asthma, 16 HIE); duration per recording: 30 sec to 2 min, manually segmented into expiratory/inspiratory cry units.	1	Modulation Spectrogram, Mel Frequency Cepstral Coefficients (MFCC)	None	1	Additive White Gaussian Noise (AWGN) was explicitly added to test the robustness of features.	Support Vector Machine (SVM) classifier with Radial Basis Function (RBF) kernel	Not specified	Not specified	Not specified	0	The research is applied in a medical context, specifically for classifying pathological cries of infants in hospital settings.	Not specified	The accuracy improves with increasing feature size, but practical constraints limit the feasible feature size to 100.	High variability in features due to different vocal tract lengths and development stages in infants. Difficulty in obtaining a silent environment in hospitals, requiring robust features against noise.	Real-world application needs cry classification of individual infants rather than a collective approach, suggesting a need for individualized HOSVD application.
pdf 40	M. Hariharan & Lim Sin Chee & Sazali Yaacob	Analysis of Infant Cry Through Weighted Linear Prediction Cepstral Coefficients and Probabilistic Neural Network	2010	10.1007/s10916-010-9591-z	Springer	Peer-reviewed	Experimental design	Secondary	Infant cry recordings database ("Baby Chillanto") from Instituto Nacional de Astrofísica, Óptica y Electrónica (INAOE), Mexico, containing cries labeled as "healthy" and "pathological" from newborn infants.	2268 cry samples (507 healthy, 1761 pathological), total duration approximately 1 hour.	1	Weighted Linear Prediction Cepstral Coefficients (LPCCs)	None	1	A pre-emphasis filter with a coefficient of 0.9375 was used for denoising the cry signal.	Probabilistic Neural Network (PNN)	Above 98%, with a maximum accuracy of 99% for a frame length of 40 ms and LPC order of 14.	Not specified	Not specified	0	The method could be used as a valuable tool for clinical diagnosis of infant cry signals, suggesting potential application in hospital settings or assisting medical professionals in diagnosing pathological status.	Not specified	The study highlights that using Weighted LPCCs with PNN classifiers provides high classification accuracy, making it a promising approach for infant cry-based health monitoring systems.	Need for extensive training data to improve generalization. Ensuring robustness of the model in diverse real-world environments. Addressing data privacy concerns, especially when handling sensitive health-related data.	Expanding dataset coverage for better generalization and robustness. Implementing the approach in real-world infant monitoring systems. Exploring deep learning-based models to further enhance performance.
pdf 41	Tanja Etz ,Henning Reetz ,Carla Wegener	A Classification Model for Infant Cries with Hearing Impairment and Unilateral Cleft Lip and Palate	2012	10.1159/000343994	Karger Publishers	Peer-reviewed	Experimental and Comparative Research	Primary	Spontaneous cry recordings of infants up to 12 months old, analyzed using acoustic parameters for classification.	128 cry recordings	1	Mel-Frequency Cepstral Coefficients (MFCCs) Spectrograms	None	1	Used spectral subtraction and wavelet transforms for denoising audio signals prior to classification.	Deep Learning-based methods including Convolutional Neural Networks (CNNs) and Recurrent Neural Networks (RNNs).	Best-performing model achieved around 85% accuracy.	Not specified	Not specified	1	Hospital use for diagnosing respiratory and speech-related conditions in infants with hearing impairments and cleft lip/palate. Potential home-based care applications for early detection of speech and respiratory anomalies.	Android	Deep learning models (CNNs and RNNs) demonstrated strong classification performance in distinguishing cries of infants with hearing impairments and cleft lip/palate. Denoising techniques (spectral subtraction and wavelet transforms) improved model performance.	Limited dataset size, which may impact the generalizability of the models. Variability in recording conditions leading to potential inconsistencies in the data. Need for further validation in real-world settings to ensure robustness and reliability of the deployed model.	Expanding the dataset to include more diverse recordings from infants with different speech-related conditions. Enhancing the model architecture for better generalization across various cry categories. Exploring real-time deployment for early clinical interventions.
pdf 42	Lina Abou-Abbas, Chakib Tadj, and Hesam Alaie Fersaie	A fully automated approach for baby cry signal segmentation and boundary detection of expiratory and inspiratory episodes	2017	http://dx.doi.org/10.1121/1.5001491	JASA	Peer-reviewed	Experimental	Primary	Audio recordings of newborn cries collected in real clinical environments from 203 infants (healthy and pathological) with diverse origins and medical conditions, segmented manually into expiratory (EXP) and inspiratory (INSV) cry phases.	507 cry recordings from 203 babies; total audio length: approximately 29,252 seconds (~8.13 hours) including expiration (21,414 sec), inspiration (2,154.8 sec), and background/noise (5,683.4 sec).	1	Mel-frequency cepstral coefficients (MFCC), energy, intensity, zero crossing rate (ZCR), and fundamental frequency.	Evaluated True Positive Rate (TPR), False Positive Rate (FPR), and False Negative Rate (FNR) for segmentation performance.	0		Gaussian Mixture Model (GMM) and Hidden Markov Model (HMM) classifiers.	High detection rates for cry segmentation: Expiratory detection rate: 94.29% Inspiratory detection rate: 92.16%	Not specified	Not specified	0	Cry-based diagnostic systems for early detection of newborn diseases. Potential use in clinical environments for preliminary screening of newborn pathologies.	Not specified	The proposed segmentation model achieved high detection accuracy in differentiating expiratory and inspiratory cry components. The GMM-HMM approach effectively classified cry boundaries, making it useful for medical applications.	Complexity of cry segmentation in noisy environments. Need for well-segmented, high-quality data for training. Challenges in accurately identifying expiratory and inspiratory phases in different infants. Potential issues related to data confidentiality and ethical considerations in handling newborn cry data.	Expand testing in diverse noisy conditions to validate model robustness. Develop real-world applications for clinical screening and infant health monitoring.
pdf 43	Golla Anjali; Santosh Sanjeev; Akuraju Mounika; Gangireddy Suhas; G. Pradeep Reddy	Infant Cry Classification using Transfer Learning	2022	https://doi.org/10.1109/TENCON55691.2022.9977793	IEEE	Peer-reviewed	Experimental	Secondary	The Dunstan Baby Language dataset containing 315 infant cry recordings categorized into 5 classes.	315 cry recordings	1	Mel-Frequency Cepstral Coefficients (MFCCs) Linear Frequency Cepstral Coefficients (LFCCs) Bark Frequency Cepstral Coefficients (BFCCs) Chroma Features Spectral Features: Centroid, Bandwidth, Roll-off, Flatness Zero-Crossing Rate (ZCR) Root Mean Square Energy (RMSE) Spectrograms (image domain features)	None	0	Not explicitly mentioned, but the text suggests the models were evaluated for noise robustness.	Support Vector Machine (SVM) with various feature sets Random Forest with various feature sets Convolutional Neural Network (CNN) CNN + Long Short-Term Memory (LSTM) Pre-trained VGG16 model (fine-tuned and with SVM) Pre-trained OpenL3 network (with SVM) Hybrid CNN-ANN model (combining manually extracted features and CNN features)	VGG16 model achieved an accuracy of 0.92	Not specified	0.92	1	Home-based care through a real-time embedded system	Android	Deep learning models performed well in infant cry classification. VGG16 achieved 92% accuracy and an F1-score of 0.92. The system was successfully deployed on a real-time hardware platform (Jetson Nano microprocessor and microphone for capturing infant cries).	Use of a secondary dataset, which limits generalizability to other populations. Potential challenges with noise in real-world environments, though transfer learning helped improve robustness.	Not explicitly stated, but could involve expanding the dataset and improving generalization.
pdf 44	Hemant A. Patil; Ankur T. Patil; Aastha Kachhi	Constant Q Cepstral coefficients for classification of normal vs. Pathological infant cry	2022	https://doi.org/10.1109/ICASSP43922.2022.9746946	IEEE	Peer-reviewed	Experimental and Comparative Research	Seconday	The Baby Chilanto Database containing 315 infant cry recordings categorized into 5 classes (primary data collection done by others).	315 cry recordings	1	Proposed: Constant Q Cepstral Coefficients (CQCC) derived from Constant Q Transform (CQT) Baseline: Mel-Frequency Cepstral Coefficients (MFCC) (for comparison)	Equal Error Rate (EER): 0.44% reported, which indirectly assesses robustness in signal classification under varying conditions.	0		Gaussian Mixture Model (GMM) (Statistical Method) Support Vector Machine (SVM) (Discriminative Method)	CQCC-GMM achieved 99.82% accuracy (0.44% Equal Error Rate (EER)) CQCC-based systems outperformed MFCC on various evaluation factors	Not specified	Not specified	0	Hospital settings or home-based care Assists caregivers by classifying infant cries, distinguishing between normal needs (hunger, discomfort) and potential health issues (asphyxia)	Not specified	CQCC features significantly outperformed MFCC in classification accuracy. CQCC-GMM achieved near-perfect accuracy (99.82%), making it a strong candidate for real-world infant cry analysis.	The study used existing data, and real-world noise robustness was not explored. Potential privacy and security concerns in infant cry data collection. Further validation required on more diverse datasets	Testing CQCC-based models in real-world hospital and home environments. Exploring the impact of noise and improving model generalization.
pdf 45	N. Nimbarte, H. Khan, M. D. Sendre, K. Ramteke and S. Wairagade	New Born Baby Cry Analysis and Classification	2023	https://doi.org/10.1109/INCET57972.2023.10170511	IEEE	Peer-reviewed	Experimental	Secondary	Audio dataset of newborn baby cries and non-cry events recorded at a sampling rate of 44,100 Hz from various residential environments. Includes different events like crying, laughing, parent conversations, and ambient noises.	Dataset consists of 20 distinct audio event types; each audio recording is 6 seconds, containing 499 frames per sound sample. Exact total dataset size in terms of hours or number of recordings is not explicitly provided.	1	MFCC	None	0		Classification with K-Nearest Neighbor algorithm	Over 93% accuracy in classifying baby cries	Not specified	Not specified	0	Home-based care and hospital settings Intended to assist caregivers in understanding infant needs	Not specified	The KNN-based system achieved over 93% accuracy in baby cry classification. The approach provides an accessible and computationally efficient method for infant cry analysis.	Limited dataset size and diversity might affect generalizability to real-world scenarios. Potential improvements with additional features, alternative ML algorithms, or deep learning approaches (which require more data).	Exploring deep learning models for improved accuracy. Expanding dataset diversity to enhance generalizability.
pdf 46	Arsenii Gorin, Cem Subakan, Sajjad Abdoli, Junhao Wang, Samantha Latremouille, Charles Onu	Self-supervised learning for infant cry analysis	2023	https://doi.org/10.1109/ICASSPW59220.2023.10193421	IEEE	Peer-reviewed	Experimental	Primary and secondary	Ubenwa clinical newborn cry recordings from hospitals in Nigeria, Brazil, and Canada; categorized into "normal" and "injured" (mild, moderate, severe neurological injury), annotated with three cry triggers (discomfort, hunger, pain).	Annotated dataset: 1,149 recordings (discomfort: 267, hunger: 200, pain: 682). Total cry duration: 14.2 hours; includes an additional 11 hours of unlabeled cry data (8h Ubenwa + 1.6h VGGSound + 1.4h Freesound). Patients with neurological injury: 146.	0		Area Under Receiver Operating Characteristic Curve (ROC AUC)	0		Convolutional Neural Network (CNN14)	Over 75% AUC for neurological injury classification (best model: SSL cry adaptation + end-to-end fine-tuning). Over 70% AUC for cry trigger classification (best model: SSL cry adaptation + linear + batch normalization fine-tuning).	Not specified	Not specified	0	Clinical settings (hospitals) to assist caregivers in understanding infant needs.	Not specified	Neural network ensembles performed better than SVM-based ensembles in classifying infant cries. Pain classification achieved higher accuracy than hunger classification, suggesting clearer acoustic differences in pain cries.	Limited labeled data for cry triggers might affect generalizability. Large amounts of unlabeled cry data are required for effective SSL adaptation. Risk of catastrophic forgetting during SSL adaptation, requiring careful balance in model training.	Improve generalization with larger labeled datasets. Explore better SSL adaptation techniques to prevent catastrophic forgetting.
pdf 47	Seppo Fagerlund	Bird Species Recognition Using Support Vector Machines	2007	https://doi.org/10.1155/2007/38637	EURASIP	Peer	Experimental	Secondary	Two datasets: (1) 6 species with 1270 syllables, (2) 8 species with 2189 syllables (ANAPLA, ANSANS, etc.)	Dataset 1: 1270 syllables (from 6 species); Dataset 2: 2189 syllables (from 8 species)	1	MFCC, ZCR, spectral centroid, roll-off, bandwidth, energy, etc.	robust SVM kernel tuning to address variation/noise	1	Iterative energy-based syllable segmentation; background noise level estimated and updated	Support Vector Machine (SVM) using Gaussian kernel in a decision tree structure	Dataset 1: 91% (best with combined features); Dataset 2: 98% (best)	Not specified	Not specified	No	Bioacoustics, bird species identification	Not specified	A binary decision tree approach was used to manage multi-class classification more efficiently and improve accuracy	Does not exploit hierarchical or species relationship structure; feature weighting not implemented	Use of hierarchical classification trees, feature weighting per node, testing on inharmonic and noise-like bird vocalizations
pdf 48	Houtan Ghaffari, Paul Devos	On the role of audio frontends in bird species recognition	2024	https://doi.org/10.1016/j.ecoinf.2024.102573	ELSEVIER	Peer	causal-comparative.	Secondary	Audio recordings of 10 prevalent Western European bird species downloaded from the Xeno-Canto public repository, filtered by quality ('A' and 'B') and stratified into train-validation-test sets.	Total of 11,995 recordings (253.85 hours): Train: 8,569 files (207.56 hours) Validation: 1,219 files (1.67 hours, first 5 seconds used) Test: 2,207 files (44.62 hours, files >5 min removed)	0	LEAF, SincNet, mel-spectrogram.	None	0		Random Forest (RF), Support Vector Machine (SVM), XGBoost	XGBoost: 83.65% RF: 83.14% SVM: 77.78%	XGBoost: 85.79% RF: 85.45% SVM: 80.60%	Not specified	0	Bioacoustics – Bird species recognition	No	Acoustic indices are effective in distinguishing bird species. XGBoost had the highest performance. An alternative approach that focuses on audio indices rather than image-based features.	Only three bird species analyzed Generalizability to larger datasets with more species is uncertain	Validate with more species and broader datasets Explore further feature optimization and generalization
pdf 49	Carly H. Batist, Emmanuel Dufourq, Lorène Jeantet, Mendrika N. Razafindraibe, Francois Randriamanantena, Andrea L. Baden	An integrated passive acoustic monitoring and deep learning pipeline for black and white ruffed lemurs (Varecia variegata) in Ranomafana National Park, Madagascar	2024	https://doi.org/10.1002/ajp.23599	Wiley	Peer	Experimental	Primary	Audio data collected via Autonomous Recording Units (ARUs) from Ranomafana National Park in Madagascar (May–July 2019)	Approx. 57 hours of recordings; specific number of annotated lemur calls not provided but implies large annotated corpus	1	Spectrograms used as input to CNN	None	1	Implicit through spectrogram thresholding and model tuning for recall	CNN	Not specified	Not specified	0.71	Yes	Ecological monitoring / primate bioacoustics	Possibly integrated into Rainforest Connection (RFCx) systems,	A deep learning pipeline using YOLOv5 adapted for audio successfully detected black-and-white ruffed lemur vocalizations with high recall. Passive Acoustic Monitoring (PAM) significantly outperformed in-person focal follows in terms of call detection frequency. The automated system could monitor species behavior remotely across long periods and in dense forest conditions.	Background noise and overlapping calls were challenges in model performance. The need for extensive labeled data for supervised training remains a bottleneck. Potential issues in generalizing to other lemur species or ecosystems without retraining.	Expand the model for multi-species detection and classification. Refine the pipeline for long-term deployment across Madagascar. Develop semi- or unsupervised labeling strategies to reduce annotation burden.
pdf 50	Loris Nanni, Sheryl Brahnam, Alessandra Lumini, Gianluca Maguolo	Animal Sound Classification Using Dissimilarity Spaces	2020	https://doi.org/10.3390/app10238578	MDPI	Peer	Experimental	Primary and Secondary	Two datasets: (1) CAT dataset – 2962 audio samples across 10 cat vocalizations; (2) BIRDz – 2762 samples from 11 bird species + 339 unknown	~5700+ audio samples	1	Spectrograms, Heterogeneous Auto-Similarities of Characteristics (HASC	None	0		Siamese Neural Networks + SVM	Up to 88.47% (CAT), 96.03% (BIRD) with ensemble fusion	Not specified	Not specified	No	Animal vocalization classification (bioacoustics)	Not specified	SNN + dissimilarity space yields higher accuracy than baseline CNNs. Fusion of CNN and SNN outperforms individual models. Feature diversity boosts performance.	ESC-50 classification required longer training (25k epochs), ensembles require high computation	Test on additional datasets, more clustering techniques, more SNN architectures, enhance ensemble generalization
pdf 51	Ilyas Potamitis, Todor Ganchev, Nikos Fakotakis	Automatic Bioacoustic Detection of Rhynchophorus ferrugineus	2008	2219-5491	IEEE	Peer	Experimental	Primary	Acoustic recordings from infested and healthy palm trees using piezoelectric sensors inserted in trunks	120s of RPW audio (training), 3 mins background, 50 + 32 five-second test segments	1	LFCC, DWPF (wavelet packet), Dominant Frequency (Fd)	No but evaluated on real-field noisy data)	1	Butterworth high-pass filter + background noise model in GMM	GMM	Up to 99.5% with LFCC + Fd + variable segmentation	Not specified	Not specified	Yes	Agriculture, Pest monitoring (bioacoustics of insects)	portable prototype with piezo sensors + laptop	GMM classifier with LFCC and dominant frequency using variable-length segmentation provided 99.5% accuracy. Wavelet features also useful but LFCC outperformed. Method enables early pest detection with minimal human effort.	Detection depends on probe distance (<1m from infestation). Field noise still an issue despite reduction techniques. No advanced DL methods.	Extension to other insect pests, enhanced signal modeling, possibly deploying as autonomous field devices.
pdf 52	Lasse Niemelä, Jarmo T. Alander	Bat Call Classification in Acoustic Recordings with Drone Noise Using Deep Learning	2024	https://doi.org/10.1109/ICECCME62383.2024.10796699	IEEE	Peer	Experimental	Primary	Acoustic dataset recorded from German bat species (Pipistrellus, Myotis, Nyctaloid) contaminated with simulated drone noise; collected using Song Meter SM4BAT FS at 500 kHz sampling rate, downsampled to 192 kHz.	25,105 one-second audio files with drone noise; highly imbalanced multilabel classification (three bat groups + noise).	1	Spectrograms	tested performance under drone noise	1	data augmentation	CNN	91.5% without drone noise, 89.0% with noise	Not specified	F1 score dropped slightly due to drone noise	No	Bioacoustics, bat species detection	Not specified	CNN model performs well even with simulated drone noise. Spectrograms are effective features. Augmentation is a viable method for testing noise robustness.	Small dataset size; synthetic noise may not fully replicate real drone interference; not tested in full deployment.	Expand training datasets; test model in real drone field conditions; develop denoising front-ends.
pdf 53	Vincent Lostanlen, Justin Salamon, Andrew Farnsworth, Steve Kelling, Juan Pablo Bello	Robust sound event detection in bioacoustic sensor networks	2019	https://doi.org/10.1371/journal.pone.0214168	PLOS ONE	Peer	Experimental	Secondary	BirdVox-70k and BirdVox-full-night	BirdVox-70k dataset, which contains 35k positive clips and 35k negative clips, originating from a network of 6 bioacoustic sensors.	1	mel-frequency spectrogram	area under the precision-recall curve (AUPRC)	0		CNN	AUPRC improvement from 61% to 76%	Not specified	Not specified	1	Bioacoustics – bird flight call detection and migration monitoring	Yes – tested in real sensor networks	Reductions in miss rates with respect to the state of the art range between 10% and 50% depending on the location of the sensor, and bring the area under the precision-recall curve (AUPRC) of the BirdVox-full-night benchmark [57] from 61% to 76%.	No full open-set detection Dependency on sensor placement and acoustic context	Develop semi- or unsupervised labeling strategies to reduce annotation burden.
pdf 54	Mansi Raval, Pavan Chauhan, Mrugendrasinh Rahevar, Amit Thakkar	Bioacoustic Bird Monitoring: A Deep Learning Solution for Effective Biodiversity Conservation	2024	https://doi.org/10.1109/ICDSNS62112.2024.10691115	IEEE	Peer	Experimental	Secondary	BirdCLEF 2023 dataset – 16,900 audio files, 264 bird species (Kenya), Xeno-Canto	16,900 audio clips	1	Mel Spectrograms	None	0		EfficientNet-B1	~98.9% (Training accuracy)	Not specified	Not specified	No	Bioacoustics, Bird Monitoring, Ecology, Conservation	Not specified	Achieved cmAP of 84.24%, outperforming previous models like ResNet50 and EfficientNetV2s; robust generalization; strong classification of bird species.	Struggles with rare species; model dependent on dataset quality and quantity.	Explore structural model changes, use additional datasets, domain adaptation, and transfer learning.
pdf 55	Andrew Schofield, Erin Bayne, Susan L. Hache, Frédéric Fournier	Pre-processing spectrogram parameters improve the accuracy of bioacoustic classification using convolutional neural networks	2019	http://dx.doi.org/10.1080/09524622.2019.1606734	Taylor & Francis	Peer	Experimental	Secondary	Bioacoustic Unit database	19 species of bird for our acoustic dataset that had vocalizations of varying frequency	1	spectrograms	focus on accuracy variation due to spectrogram adjustments	0		CNN	Not specified	Not specified	Not specified	0	Bioacoustics – bird species classification	Not specified	Results suggest that optimal spectrogram parameters may differ from those used for human visualization or other classification approaches, and thus should be selected independent of prior assumptions. Optimal spectrogram parameters will also likely also vary depending on the target bird species or community.	Summing the amplitude in each frequency segment reduced the relative amplitude of the lower frequencies for the log frequency scale, which may have confounded any potential improvement in classification accuracy of low frequency species that the log scale provided	Evaluate impact across larger taxonomic groups Combine preprocessing tuning with model architecture optimization
pdf 56	Francisco J. Bravo Sanchez, Md Rahat Hossain, Nathan B. English, Steven T. Moore	Bioacoustic classification of avian calls from raw sound waveforms with an open‑source deep learning architecture	2021	https://doi.org/10.1038/s41598-021-95076-6	Springer	Peer	Experimental	Secondary	687 individual files, with lengths between 1 to 5 seconds Total dataset duration: 48 minutes Species: 51 bird species, 1 amphibian species, and 9 insect species Tagged labels: 5478 individual sound events	All classes (87 sound types) Bird classes only (77 bird vocalization types) Bird species (51 species, ignoring vocalization types)	1	Raw waveform processing using SincNet ✔ Comparison with Mel spectrograms, MFCCs, and other traditional feature extraction methods	Area Under Receiver Operating Characteristic Curve (ROC AUC)	0		SincNet (CNN-based architecture that learns from raw waveforms) ✔ Comparison models: ResNet50 DenseNet121 VGG16 Waveform-based CNN	All Classes (87 sound types): 73.01% Bird Classes Only (77 bird vocalization types): 74.47% Bird Species (51 species): 73.56%	All Classes (87 sound types): 74.89% Bird Classes Only (77 bird vocalization types): 76.25% Bird Species (51 species): 74.81%	All Classes (87 sound types): 73.01% Bird Classes Only (77 bird vocalization types): 74.47% Bird Species (51 species): 73.56%	0	Bioacoustic classification for bird species recognition and conservation ✔ Automated Passive Acoustic Monitoring (PAM) for biodiversity studies	Not specified	SincNet (learning from raw waveforms) performs comparably to feature-based CNNs with fewer parameters and shorter training times. ✔ Raw waveform processing simplifies pipeline by bypassing feature extraction (MFCC, spectrograms). ✔ Performance is competitive, reaching over 74% accuracy with high top-3 and top-5 accuracy. ✔ Performance is comparable with pre-trained models (ResNet50, DenseNet121, …	No explicit noise removal or handling of overlapping vocalizations. ⚠ The dataset is relatively small (48 minutes total), which limits deep learning effectiveness. ⚠ Performance still lags behind specialized models trained with large-scale datasets.	✔ Expand dataset to improve generalization capabilities. ✔ Develop hybrid architectures combining feature-based and waveform-based learning. ✔ Test the approach on multi-species detection and overlapping calls. ✔ Investigate domain adaptation and transfer learning for rare species classification.
pdf 57	Elena Schall, Karolin Thomisch, Olaf Boebel, Ilse van Opzeeland	Deep learning in marine bioacoustics: a benchmark for baleen whale detection	2024	https://doi.org/10.1002/rse2.392	Zoological Society of London (ZSL) and Wiley	Peer	Comparative	Secondary	The library of annotated circum-Antarctic recordings for Antarctic blue and fin whale vocalizations published by Miller	This library consists of 1880.25hof annotated audio record ingsacrosssevenAntarcticsitesand11site-yearcombina tions, coveringmultiplemonthsperyear.	0		Introduced a custom fitness metric emphasizing minimization of false positives caused by noise.	0		ANIMAL-SPOT, Koogu and a simple cus tom sequential convolutional neural network (CNN)	Fitness metric scores: ANIMAL-SPOT: 0.83 Custom CNN: 0.79 Koogu: 0.59	Not specified	Not specified	0	Marine bioacoustics – whale vocalization detection	Open source	Performance was measured with three simple metrics (i.e., true classification rate, noise misclassification rate and call misclassification rate) and one combined fitness metric, which allocates more weight to the minimization of false positives created by noise. Overall, ANIMAL-SPOT performed the best with an average F metric of 0.83, followed by the custom CNN with an average fitness metric of …	High false positive rates in noisy environments Trade-off between sensitivity and robustness	the focus of future work should be laid on the reduction of the false positives created by noise.
pdf 58	Justin Salamon, Juan Pablo Bello, Andrew Farnsworth, Steve Kelling	FUSING SHALLOW AND DEEP LEARNING FOR BIOACOUSTIC BIRD SPECIES CLASSIFICATION	2017	https://doi.org/10.1109/ICASSP.2017.7952134	IEEE	Peer	Experimental	Secondary	publicly available CLO-43SD dataset	The dataset is comprised of 5428 audio clips of flight calls from 43 different species of North American wood-warblers	1	Mel-Frequency Cepstral Coefficients (MFCC)	None			SVM classifier , CNN model, Random Forest, Logistic Regression and Naive Bayes.	CNN & hybrid model accuracy: ~0.94 MFCC baseline model accuracy: 0.85	Not specified	Not specified	0	Bioacoustics – bird species classification from flight calls	Not specified	The models were evaluated on a dataset of 5428 flight calls from 43 dif ferent species, and were compared against a baseline model based on MFCCs. We showed that the two models perform comparably, yielding a mean classification accuracy of 0.94 and significantly outperforming the MFCC baseline (0.85).	Performance limited by architecture selection and augmentation scope	In the future we intend to experiment further with the CNN ar chitecture to study its influence on performance. We also intend to apply the insights gained in this study, such as the utility of data aug mentation and model fusion, to the task of bird species recognition in continuous audio streams such as the ones captured by remote acoustic sensors
pdf 59	Andono S. Nugroho, Ririn Ikana Desanti, and Riyadi Santosa.	Bird Voice Classification Based on Combination Feature Extraction and Reduction Dimension with the K-Nearest Neighbor	2021	10.22266/ijies2022.0228.24	INASS	Peer	Experimental	Secondary	The original bird voice dataset, which included 21,375 bird sounds from 264 bird species, was obtained from the Cornell Lab of Ornithology’s Center	The MFCC and GTCC feature each have 39 features, resulting in a total of 78 features. Simultaneously, the quantity of data acquired through feature extraction and data reduction was 625,381 data from 21,375 original data.	1	Mel Frequency Cepstral Coefficients (MFCC) and Gammatone Cepstral Coefficients (GTCC)	None	1	The study used dimensionality reduction and YAMME (Yet Another Method for Mel Enhancement) which can improve signal quality and robustness, especially for large and potentially noisy datasets.	KNN	Accuracy: 78.11%	Not specified	Not specified	0	Bioacoustics – Bird species identification	Not specified	The bird identification obtained provides an accuracy performance that reaches 78.11%, and these results are higher than other feature extraction methods that also apply dimensional reduction.	Computational cost of handling large datasets	Future studies will hopefully be able to find and test the ability of additional reduction strategies and enhance performance.
pdf 60	Lincon S. Souza, Bernardo B. Gatto, Kazuhiro Fukui	Classification of Bioacoustic Signals with Tangent Singular Spectrum Analysis	2019	https://doi.org/10.1109/ICASSP.2019.8682493	IEEE	Peer	Experimental	Secondary	Amazon Rainforest Anuran Dataset 60 recordings of 10 anuran species (frogs and toads), each with real environmental noise	60 signals (30 training, 30 testing used in 10-fold cross-validation)	1	Singular Spectrum Analysis	None	0		TSSA – a manifold-based subspace learning approach using tangent space projection + LDA	76.00% (TSSA), 71.67% (GSSA), 62.88% (MSSA)	Not specified	Not specified	No	Bioacoustics (Amphibian monitoring)	Not specified	The proposed TSSA algorithm significantly outperforms MSSA and GSSA in classification accuracy. It is compact, requires no preprocessing, and is robust for small datasets. Avoids the limitations of Grassmann kernel approximations by using extrinsic tangent space analysis. Suitable for small embedded systems with low storage and computational needs.	Results tested only on a small-scale dataset. Performance sensitive to shrinkage parameters (γ and δ).	Application of TSSA to larger and more complex datasets. Exploration of real-time deployment scenarios. Further improvement of discriminative mechanisms.
pdf 61	Rakesh Kumar, Meenu Gupta, Shakeel Ahmed, Abdulaziz Alhumam, Tushar Aggarwal	Intelligent Audio Signal Processing for Detecting Rainforest Species Using Deep Learning	2022	https://doi.org/10.32604/iasc.2022.019811	IASC	Peer	Experimental	Secondary	Kaggle Competition repository	Atotal of 4727 audio signals were recorded	0		None	0		Long Short Term Memory (LSTM) and Convolution Neural Network (CNN)	CNN: Accuracy: 95.62% Log Loss: 0.21 LSTM: Accuracy: 93.12% Log Loss: 0.17	Not specified	Not specified	1	Bioacoustics – rainforest species classification	Iot	CNN shows an accuracy of 95.62% and Log Loss of 0.21 while LSTM shows an accu racy of 93.12% and Log Loss of 0.17. Based on these results, it is shown that CNNperforms better than LSTM in terms of accuracy while LSTM performs bet ter than CNN in terms of Log Loss.	Small number of species	If more data can be collected for more types of species, this model can be retrained so that it can recognize a large variety of species. Also, this model can be deployed in an IoT device
pdf 62	Nyanasengeran Movin, Tatjana Gamova, Sergei G. Surmach, Jonathan C. Slaght, A.A. Kisleiko, James A. Eaton, Frank E. Rheindt	Using bioacoustic tools to clarify species delimitation within the Blakiston's Fish Owl (Bubo blakistoni) complex	2022	10.1016/j.dib.2022.107298	ELSEVIER	Peer	Experimental and Comparative	Primary	192 duets from 22 pairs of Blakiston’s Fish Owls, including: 15 pairs from insular populations (Hokkaido, Japan + Kunashir, Russia) 7 pairs from continental population (Primorye, Russian mainland)	192 duet samples	1	Spectrograms	ΔSNR (SNR Improvement) – up to 35.83 dB with DFLN. PESQ (Perceptual Evaluation of Speech Quality) – also showed significant improvement with DFLN. Residual noise inspection via spectrogram and listening tests.	0		Principal Component Analysis	Best model (2-second spectrogram with augmentation): Accuracy ≈ 0.85	Not specified	Not specified	0	Bioacoustics – rare bird species detection	Not specified	For both species Phylloscopus cantator and Spelaeornis caudatus, the model based on 2-second spectrograms performed significantly better, especially sensitivity, compared to the model based on 4-second spectrograms. Using data augmentation made further improvement for the model based on 2-second spectrograms	Need for iterative label verification and retraining to improve model generalization Need for species-specific thresholds for reliable presence/absence inference	In order for the results to be accurately used for species presence survey data, more iterations of label verification and model retraining are needed. The next step for this research is to establish a pipeline for verifying the ML results, determining when to re-run the model with additional verified training data, and ultimately choosing a threshold per species that represents accurate species …
pdf 63	ansika Weerasena, Manesh Jayawardhana, Dineth Egodage, Heshan Fernando, Sulochana Sooriyaarachchi, Chandana Gamage, Navinda Kottege	Continuous Automatic Bioacoustics Monitoring of Bird Calls with Local Processing on Node Level	2018	https://doi.org/10.1109/TENCON.2018.8650196	IEEE	Peer	Experimental	Secondary	Xeno-Canto repository 214 real-world bird audio recordings (no control factors/preprocessing) of 5 species from Sri Lanka	63 minutes, sampled at 44.1 kHz, 16-bit	1	MFCCs, Zero crossing rate, energy, entropy of energy ,Spectral centroid, spectral spread, spectral entropy, spectral flux, spectral roll-off ,chroma deviation	None	1	1 kHz High-pass Butterworth Filter Spectral Subtraction	Isolation Forest for outlier detection,SVM (polynomial kernel), Random Forest	SVM (Polynomial kernel, two-window method): 93.85% Random Forest (two-window): 87.96%	0.939 (SVM), 0.870 (RF)	0.938 (SVM), 0.886 (RF)	Yes	Bioacoustics, bird species identification	Iot	The two-windows segmentation method outperforms the one-window approach in both accuracy and efficiency. SVM with polynomial kernel achieved the best classification performance. Local processing at the node level reduced storage by 43% and processing time by 24%, making it viable for resource-constrained deployment. Feature extraction combining MFCCs with spectral and temporal features yielded hi…	Limited to only five bird species. Evaluation based on secondary data, not tested at scale across varied environments.	Deployment of a sensor network using the prototype. Integration with fog computing for robust system performance. Development of ensemble models to further enhance phrase classification accuracy.
pdf 64	Anshul Thakur, Padmanabhan Rajan	Deep Archetypal Analysis Based Intermediate Matching Kernel for Bioacoustic Classification	2019	10.1109/JSTSP.2019.2906465	IEEE	Peer	Experimental	Secondary	Multiple (Birdsong, Frog sounds, BAD 2017 challenge, Cassin’s vireo dataset), Real bioacoustic field recordings from 50 bird species, 10 frog species, and BAD challenge data (Freefield, Warblr)	~5920 test samples; 2970 training samples per fold; BAD dataset = 16,000 recordings; frog dataset (Anuran): 10 species	1	MFCCs + Δ + ΔΔ (39D), with 10-frame temporal concatenation (390D)	AUC (for BAD)	0		SVM with Intermediate Matching Kernel (IMK), enhanced with Archetypal Analysis and Deep Archetypal Analysis	Bird: ~89.54% (DAA-IMK), Frog: ~91.62% (DAA-IMK); outperforming other methods	Not specified	Not specified	No	Bioacoustics, Species Classification (Birds, Frogs), Bird Activity Detection	Not specified	DAA-IMK outperforms traditional IMK, PSK, CNNs in low-data settings; robust with noisy and short-duration bioacoustic recordings	DAA performance flattens beyond 3 layers; performance sensitive to hyperparameter tuning	Explore integration of DAA with other kernels like PSK and AA-CSK
pdf 65	Anshul Thakur, Daksh Thapar, Padmanabhan Rajan, and Aditya Nigam	Deep metric learning for bioacoustic classification: Overcoming training data scarcity using dynamic triplet loss	2019	https://doi.org/10.1121/1.5118245	JASA	Peer	Experimental	Secondary	Birdcalls71, Anuran dataset, Flight calls dataset	Birdcalls71: This dataset contains audio recordings of 71 different bird species that are obtained from three different sources.Anuran dataset: The anuran dataset contains audio record ings of ten different species of order anura that contains frogs and toads. The dataset is composed 60 bioacoustic recordings containing anurans’ crocks and ribbits. This public dataset is provided by Salamon et al…	1	Mel-spectrogram	None	0		CNN		Accuracy: Up to 0.89	Not specified	0	Bioacoustics – bird, frog, and toad species classification	Not specified	Experiments on three different publicly available datasets show that the proposed framework performs better than existing bioacoustic classification methods. Experimental results also demonstrate the superiority of dynamic triplet loss over cross-entropy loss in data-scarce con ditions.	A major drawback of the proposed framework (and most of the existing metric learning frameworks) is that it cannot handle multilabel classification effectively.	Future work may involve developing metric learning frameworks to overcome this drawback.
pdf 66	Fernando Merchan, Ariel Guerra, Héctor Poveda, Héctor M. Guzmán, and Javier E. Sanchez-Galan	Bioacoustic Classification of Antillean Manatee Vocalization Spectrograms Using Deep Convolutional Neural Networks	2020	https://doi.org/10.3390/app10093286	MDPI	Peer	Experimental	Secondary	Three databases were used in this study, prepared from audio clips recorded on the permanent monitoring sites in Changuinola and San San rivers, using Wildlife Acoustics SM3M bioacoustics programmable recorders (Maynard, MA, USA), placed 1 m above river floor at 2–3 depth	The first database included 507 curated manatee vocalizations and 177 sounds of the habitat (including noises produced by other species that co-exist in the habitat such as frogs and snapping shrimps, and low frequencies noises produced by currents and waves hitting the hydrophone unit). The second database, consisting of an additional new set of 166 noises (negative samples), were obtained from …	1	Spectrograms	None	0		convolutional neural networks	Training Accuracy: 94–99% Testing Accuracy: 92–98%	Not specified	Reported as higher than FFT-based harmonic search method	0	Bioacoustics – marine mammal (manatee) vocalization classification	Not specified	Results show that binary spectrograms with both linear and pyramidal architectures with dropout provide a classification rate of 94–99% on the training and 92–98% on the testing set, respectively. The pyramidal network presents a shorter training and inference time. Results from the convolutional neural networks (CNN) are substantially better when compared with a signal processing fast Fourier tr…	Study limited to binary classification and manatee vocalizations	The results obtained with the CNN approach, here presented, can be used in a comprehensive comparative study with the FFT-based harmonic search approach and a more traditional machine learning method (probably an SVM), to assess their validity and classification capacity.
pdf 67	Marc-André Blais; Moulay A. Akhloufi	Bioacoustics for North Atlantic Right Whale Detection based on Deep Learning	2024	https://doi.org/10.1109/OCEANS55160.2024.10754049	IEEE	Peer	Experimental	Secondary	Our data consists of whale upcalls collected in the Gulf of St. Lawrence and the Gulf of Maine.	It consists of three subsets of data, two collected in the Gulf of St. Lawrence (GSL) and one collected in the Gulf of Maine (GM). The GSL data was collected between 2015 and 2019 and consists of 5,076 samples, of which 55% are positive. The GM data, collected in 2009, consists of 3,000 samples with an even split of positive and negative labels.	1	n cepstral, Choi, wavelet, CWT, Short-Time Fourier Transform (SFST), Wigner, MFCC and a custom algorithm.	None	1	Wavelet, CWT, STFT, Wigner transforms were used, which help improve signal representation and mitigate noise effects.	DenseNet121, EfficientNetV2B3, Inception-ResNet-V2, In ceptionV3, DenseNet169 and Xception algorithms.	0.9039	0.8796	Not specified	0	Marine bioacoustics – detection of North Atlantic right whale calls	Not specified	We compare detection algorithms such as DenseNet121, EfficientNetB7 and Xception using accuracy, recall and precision. Our best model, the DenseNet169 combined with the wavelet transformation, achieved an accuracy, recall and precision of 90.39%, 91.43% and 87.96% respectively. However, the DenseNet121 achieved the overall best performance using any transformation with an average accuracy of 84.7…	Focuses on a single whale vocalization type (upcalls)	Adding more whale species and different sounds such as clicks would be beneficial. Adapting previous work to compare them using different transformation algorithms would be beneficial to this field. Furthermore, implementing explainability to better understand the results of our algorithms would be interesting.
pdf 68	Dept. of Computer Science, Perception, Robotics and Intelligent Machines Lab (PRIME), Université de Moncton, Moncton, NB, Canada	Integrating Audio Signal Processing and Deep Learning Algorithms for Gait Pattern Classification in Brazilian Gaited Horses	2021	https://doi.org/10.3389/fanim.2021.681557	frontiers	Peer	Experimental	Secondary	publicly available on the Youtube platform	A total of 196 short-time audio files (4s) were collected from video recordings of Brazilian gaited horses.	1	Mel Frequency Cepstral Coefficients (MFCC), Onset Strength (OS), and Tempogram (TEMP)	None	1	features like Onset Strength and Tempogram help reduce background noise influence.	(random forest, RF; support vector machine, SVM) and deep learning (multilayer perceptron neural networks, MLP; convolution neural networks, CNN)algorithms	0.936	Not specified	Not specified	0	Animal behavior / bioacoustics – gait classification in horses	Not specified	Overall, the TEMP dataset provided the best classification accuracies for all models. The most suitable method for audio-based horse gait pattern classification was CNN.	, the current study also had some limitations such as the relatively small sample size. Also, our data was not generated under experimental conditions, implying that the audio recording process was rather heterogeneous, resulting in low audio quality for some files, and thus, very short audio segmentations (4s) were studied.	One must highlight that the results found in this study are preliminary, hence, future research using field-collected information must be assessed to further elucidate some practical concerns, including the validation of novel complex phenotypes derived from audio data.
pdf 69	Pedro Bonito Baptista, Cláudia Antunes	Bioacoustic classification framework using transfer learning	2021	https://doi.org/10.1007/978-3-030-85529-1_21	Springer	Peer	Experimental	Secondary	audio data from the Kaggle competition	was collected from about 700 sampling sites across the mountains of Puerto Rico at a sampling rate of 48 kHz with 24 kHz bandwidth, following a schedule of 1-minute audio recording every 10 min	1	Mel spectrograms	None	0		CNN	0.77	Not specified	Not specified	0	Bioacoustics – bird and species sound detection in natural environments	Not specified	The transformation of the 24 multi label classification setting into 24 binary classification problems is a resourceful way to reveal the di culties that each model faces in the classification setting, that otherwise would be more di cult to disclose.	The lack of results may be because of the confounding signals and noise present in the recordings, which may result in nondistinctive spectrograms.	Future work will try to understand why some models fail to per form given the current best performing approach.
pdf 70	Dr. Amol Dhakne, Vaishnav M. Kuduvan, Aniket Palhade, Tarun Kanjwani, and Rushikesh Kshirsagar.	Bird Species Identification using Audio Signal Processing and Neural Networks	2022	https://doi.org/10.22214/ijraset.2022.43309	IJRASET	Peer	Experimental	Secondary	taken from the Google Audioset and LibriSpeechASRCorpus datasets	dataset containing 100 samples of human audio clips and ambient sounds	1	spectrogram	None	0		convolutional neural network (CNN)	0.97	Not specified	Not specified	1	Bioacoustics – bird species identification	iot	The system was able to classify bird species with 97% accuracy based on spectrogram images generated from bird sounds. This accuracy was achieved by considering the human voice as well as the bird's bark.	Very small dataset (100 samples) limits generalizability	You can further improve the accuracy by fine-tuning the performance parameters.
pdf 71	Oisin Mac Aodha, Rory Gibb, Kate E. Barlow, Ella Browning, Michael Firman, Robin Freeman, Briana Harder, Libby Kinsey, Gary R. Mead, Stuart E. Newson, Ivan Pandourski, Stuart Parsons, Jon Russ, Abigel Szodoray-Paradi, Farkas Szodoray-Paradi, Elena Tilova, Mark Girolami, Gabriel Brostow, and Kate E. Jones.	Bat detective Deep learning tools for bat acoustic signal detection	2018	https://doi.org/10.1371/journal.pcbi.1005995	PLOS	Peer	Experimental	Secondary	full-spectrum ultrasonic audio collected along road-transects across Europe and labelled by citizen scientists from www.batdetective.org.	Training set: 2,812 audio clips containing 4,782 annotated bat calls. Total annotated dataset: 127,451 unique clips with 605,907 annotations.	1	spectrograms	None	1	filter out background noise by removing the mean amplitude in each frequency band	CNN	0.95	Not specified	Not specified	0	Bioacoustics – bat species call detection	Not specified	Our evaluation on large-scale ecological monitoring data from Jersey, demonstrated that our open-source BatDetect CNN FAST pipeline performs as well or better (controlling for spatial and temporal non-independence) compared with an existing widely-used commercial system (SonoBat) that had been manually filtered (false positives were removed).	this version of our deep network maybecurrently biased towards common species found along roads, although the algorithms did perform well on static recordings on a range of common and rare species in a range of habitats in the Norfolk Bat Survey	Nevertheless, in future, extending the training dataset to include annotated bat calls from verified species-call databases to increase geographic and tax onomic coverage, will further improve the generality of our detection tool. Other improve ments to the CNN detectors could also be made to lessen taxonomic bias.
pdf 72	Morteza Doulaty, Dario J. Romero, Alexander Brownlee, Paul White	Deep Learning for Marine Bioacoustics and Fish Classification Using Underwater Sounds	2022	https://doi.org/10.1109/CCECE49351.2022.9918242	IEEE	Peer	Experimental	Secondary	Underwater sound recordings from Lough Hyne Marine Nature Reserve, Ireland. Recordings contain various fish species and ambient underwater sounds.	3000 audio samples across different fish vocalizations (labelled manually)	1	Spectogram and Mel Spectogram	None	1	Log-spectrogram normalization and data augmentation for handling environmental noise	(CNN and ResNet variants	94.3% with ResNet	Not specified	Not specified	No	Marine Bioacoustics, Fish species identification	Not specified	ResNet architectures outperform simpler CNN models in fish species classification tasks. Spectrogram-based inputs significantly boost classification performance over raw waveform inputs. Augmenting spectrograms helped improve robustness to underwater ambient noise.	Limited dataset (manual annotations may introduce bias). Study focused on a single marine reserve; lacks diverse habitats. Real-time processing not addressed.	Extend study to larger marine datasets and diverse habitats. Explore unsupervised learning for automatic fish sound pattern discovery. Implement real-time monitoring systems using embedded AI.
pdf 73	José Francisco Ruiz-Muñoz, Mauricio Orozco-Alzate	Dissimilarity-based classification for bioacoustic monitoring of bird species	2011	10.1109/ICASSP.2011.6107139	IEEE	Peer	Experimental	Primary	Bird calls recorded in Colombia, 11 species, manually segmented syllables	595 syllables from 11 bird species	1	FFT, PSD, STFT, 2D PSD	Earth Mover’s Distance, Euclidean Distance	1	Frame-based segmentation; use of time-varying spectral transforms	K-NN, Linear/Quadratic Bayesian Classifier	Up to 94% (QBC on STF), Best overall: 91.83% (K-NN on STF)	Not specified	Not specified	No	Avian species monitoring	Not specified	Time-varying transforms (e.g., STF) outperform static transforms. Dissimilarity-based classification is effective even in noisy datasets.	Some classes not linearly separable; variability in classification performance	Explore new transforms and metrics, develop complete field-ready avian monitoring solution
pdf 74	T. Scott Brandes	Feature Vector Selection and Use With Hidden Markov Models to Identify Frequency-Modulated Bioacoustic Signals Amidst Noise	2008	https://doi.org/10.1109/TASL.2008.925872	IEEE	Peer	Experimental	Primary and secondary	Field recordings of frog, bird, and cricket calls (some collected by the author; others from commercial sources).	Calls from 10 bird, 8 cricket, and 10 frog species; 68 training sequences, 895 test samples	1	Peak frequency, short-time frequency bandwidth, rate of change (contour feature vector)	Detection performance at 6, 3, 1.5, 0, –3, –6 dB SNR levels	1	Threshold-band filtering of spectrograms; noise robustness tested across SNR levels	Hidden Markov Models (HMMs); Composite HMMs for sequence modeling	Birds: 75%–96%; Frogs: 62%–88%; Crickets: 67%–89%	Not specified	Not specified	No	Bioacoustic monitoring – biodiversity, species recognition (birds, frogs, crickets)	Not specified	Composite HMMs and contour feature vectors significantly improve classification of bioacoustic signals amidst noise. The method is robust against overlapping calls and high noise conditions.	Lower accuracy for calls with broad frequency bands; method more suited for narrow-band or whistle-like calls.	Suggested enhancements to improve robustness for complex calls and explore deployment for wider bioacoustic taxa monitoring.
pdf 75	Ferreira et al.	Automatic acoustic recognition of pollinating bee species can be highly improved by Deep Learning models accompanied by pre-training and strong data augmentation	2023	10.3389/fpls.2023.1081050	Frontiers	Peer-reviewed	Experimental	Primary	518 buzzing bee audio samples from 16 species; 3595 segments total	518 samples, 3595 segments	1	Log Mel-Spectrogram, MFCC	Macro-F1 Score under noisy conditions	1	None explicit; kept noisy data for realism	SVM, Logistic Regression, Random Forest, CNN (EfficientNetV2, PANNs)	Not directly emphasized; performance reported via Macro-F1	Macro-Precision reported	Max Macro-F1 Score: 58.04%	No	Pollination efficiency monitoring / Agriculture	No	CNNs with pre-training and data augmentation outperform traditional ML in noisy bee audio classification	Small, imbalanced dataset; minority classes poorly predicted	Use transformers, gather more data for rare species, explore unsupervised models
pdf 76	Stowell, D., Wood, M., Pamuła, H., Stylianou, Y., Glotin, H.	Automatic acoustic detection of birds through deep learning: The first Bird Audio Detection challenge	2019	10.1111/2041-210X.13103	Wiley	Peer	Experimental	Secondary	Multiple datasets: Chernobyl Exclusion Zone, Warblr, Freefield1010, etc. used in Bird Audio Detection (BAD) challenge.	68,000+ audio clips	1	Mel-spectrograms	AUC under noisy and mismatched conditions	1	Robust training, mismatched conditions	Convolutional Neural Networks (CNN)	High variability across models and datasets, best models had AUC > 90%	Not specifically reported	Not specifically reported	Yes	Bird sound detection / Bioacoustics monitoring	Deployed in real scenarios with unseen data	CNN-based models trained on bird audio data generalize well across multiple recording conditions. Data augmentation and mismatch robustness are key to performance.	Large performance drop on unseen noisy datasets	Encourages general-purpose audio classification frameworks and deeper investigation of mismatch robustness
pdf 77	Yunqi Zhang	Region-based Birdcall Recognition Using Signal Processing	2021	10.1109/MLBDBI54094.2021.00118	IEEE	Peer	Experimental	Secondary	Bird vocalizations from Kaggle's Cornell Birdcall Identification challenge, 264 species globally distributed.	Japan: 2400 samples (24 species), Sweden: 25000 samples (33 species), Norway: 20000 samples (28 species)	1	Mel Frequency Cepstral Coefficients (MFCCs)		1	Amplitude thresholding (0.005) to remove low-amplitude noise	SVM, CNN, RNN (LSTM)	Japan: SVM 0.93; Sweden: CNN 0.98; Norway: CNN 0.94	Japan: SVM 0.92; Sweden: CNN 0.98; Norway: CNN 0.93	Japan: SVM 0.93; Sweden: CNN 0.98; Norway: CNN 0.93	No	Bird species recognition across regions	No	Different models work best for different regions. SVM was best for Japan, CNN for Sweden and Norway. MFCC was effective. Location impacts model performance.	Imbalanced data across countries; does not consider same species' song variation across regions.	Explore effects of uneven data distribution, spatial and migration influences; incorporate geolocation data and more ML/DL models with weighted performance metrics.
pdf 78	Dufourq et al.	Automated detection of Hainan gibbon calls for passive acoustic monitoring	2021	https://doi.org/10.1002/rse2.197	ZSL	Peer	Experimental	Primary	Hainan gibbon calls collected from eight 15-minute recordings	8 recordings (15 mins each), 125 total calls	1	Spectrograms	Manual post-processing, model filtering	1	Manual noise filtering, CNN robustness	CNN	0.92	0.91	0.93	Yes	Bioacoustic monitoring, endangered species detection	Web interface for human verification	CNNs effectively detect Hainan gibbon calls, reducing human review time by 90%	Limited training data, generalizability concerns	Expand training dataset, field testing for generalization
pdf 79	Mrinal Kanti Baowaly, Bisnu Chandra Sarkar, Md. Abul Ala Walid, Md. Martuza Ahamad, Bikash Chandra Singh, Eduardo Silva Alvarado, Imran Ashraf, Md. Abdus Samad	Deep transfer learning-based bird species classification using mel spectrogram images	2024	https://doi.org/10.1371/journal.pone.0305708	PLOS ONE	Peer	Experimental	Secondary	. The dataset utilized in this work con tains nearly 17,000 bird sound recordings across a diverse range of species.	264 Eastern African bird species	1	mel spectrogram	None	0		EfficientNet and RNNs	0.84	0.83	0.88	0	Bioacoustics – bird species identification and conservation monitoring	Not specified	By incorporating augmented techniques and exploring various deep-learning architectures, this study significantly improves the accuracy and utility of bird species classification. As a result, it makes a valuable contribution to bird conservation, environmental monitoring, and wildlife research endeavors.	Future performance could benefit from improved augmentation and alternate architectures	Future work will focus on incorporating more effective augmentation techniques to improve classification accuracy. Alternative deep learning architectures can also be employed to explore additional improvements.
pdf 80	Catarina Ferreira, Marie-Anne Poirier, Elke Zimmermann, Livio Favaro, Marina Scheumann	Bioacoustic classification of a small dataset of mammalian vocalisations using deep learning	2024	https://doi.org/10.1080/09524622.2024.2354468	Taylor & Francis	Peer	Experimental	Secondary	d a dataset consisting of vocalisations from four mammalian species. These species were human infants, dogs (Canis familiaris), chimpanzees (Pan troglodytes), an tree shrews (Tupaia belangeri), and their vocalisations were recorded in natural contexts.	Vocalisations were divided into two categories (affiliative and non-affiliative/agonistic), with 24 vocalisations per category, resulting in a total of 192 sound files. Each vocalisation contained either a single call or a sequence of 5 to 8 calls, depending on the species.	1	mel spectrogram	None	0		VGG16, ResNet, VGGish network	Not specified	Not specified	Not specified	0	Bioacoustics – affective vocalization classification across mammalian species	Not specified	In the present study, ResNet seemed to achieve the best overall performance, closely followed by the VGG16.	Very small dataset (192 samples) Need for broader species range for generalization	Future research should consider a more extensive range of species vocalisations to achieve more meaningful and robust results in terms of understanding different DA approaches and its limitations, but also for better comprehension of how these models can generalise affective quality across taxa and the feasibility of transferability to more niche applications and/or species.
pdf 81	Alessandro Licciardi, Davide Carbone	WhaleNet: A Novel Deep Learning Architecture for Marine Mammals Vocalizations on Watkins Marine Mammal Sound Database	2023	10.1109/ACCESS.2024.3482117	IEEE	Peer	Experimental	Secondary	Watkins Marine Mammal Sound Database (sourced from NOAA), containing whale and dolphin species recordings	2,175 samples from 13 different marine species	1	Mel spectrogram, Wavelet Scattering Transform (WST)	Weighted F1, AUC, accuracy under class imbalance	1	Wavelet Scattering Transform and normalization	WhaleNet: Ensemble of ResNets + MLP	0.976	High precision; per-species performance close to 1.00	Weighted F1 > 0.96	No	Marine mammal vocalization classification	No (research proof-of-concept)	WhaleNet significantly outperforms state-of-the-art models by 8-10%. Combines WST and Mel spectrogram features using ensemble ResNet + MLP.	Severe class imbalance, dataset heterogeneity (sampling rate, species, signal length)	Improve class balancing, data augmentation, expand to new marine species
pdf 82	Bernardo B. Gatto, Juan G. Colonna, Eulanda M. dos Santos, Alessandro L. Koerich, and Kazuhiro Fuku	MUTUAL SINGULAR SPECTRUM ANALYSIS FOR BIOACOUSTICS CLASSIFICATION	2017	http://dx.doi.org/10.1109/MLSP.2017.8168113	IEEE	Peer	Experimental	Secondary	Anuran records dataset.	This dataset consists of 60 bioacoustics signals with different duration recorded in Amazon rainforest with real background noises	0		None	0		Mutual Singular Spectrum Analysis (MSSA)	0.66	0.62	Not specified	0	Bioacoustics – classification of frog/anuran calls in natural soundscapes	Not specified	We experimentally showed that the resulting framework achieve competitive results without using any preprocessing techniques for bioa coustics signals classification.	Accuracy is lower than typical DL-based models Small dataset (n=60) limits generalizability	For future work, we will investigate how to automatically select the SSA basis vectors for classification. In our method, wediscard the basis vectors associated with the low eigenval ues.
pdf 83	Cong Xu​	Neural Networks for Audio Classification: Multi-scale CNN LSTM Approach to Animal Sound Recognition	2024	https://doi.org/10.54254/2755-2721%2F89%2F20241128	Applied and Computational Engineering	Peer	Experimental	Secondary	ESC-50 dataset	which is a comprehensive collection of environmental sound recordings encompassing 50 different categories.	1	Mel-frequency cepstral coefficients (MFCCs)	None	0		CNN-LSTM	Baseline Accuracy (CNN-LSTM): 80% Improved Accuracy (Multi-scale): 86%	Not specified	Not specified	0	Animal sound classification (subset of environmental audio)	Not specified	In comparison to the original CNN-LSTM model, which achieved an accuracy of 80%, the multi scale version raised the accuracy to 86%. This increase is due to the model's enhanced ability to learn both short-term and long-term temporal features, leading to a more detailed representation of the audio signals	Lacks detailed error analysis, noise-resilience evaluation, and multi-label support	No information availablle
pdf 84	Ivan Kiskin, Davide Zilli, Yunnan Li, Marianne Sinka, Kathy Willis, Stephen Roberts	Bioacoustic detection with wavelet-conditioned convolutional neural networks	2020	https://doi.org/10.1007/s00521-018-3626-7	Springer	Peer	Experimental	Secondary	The mosquito data used here were recorded in January 2016 within culture cages containing both male and female Culex quinquefasciatus.	The available 57 mosquito record ings were split into 50% training and 50% held out data.	1	STFT spectrogram, MFCCs, wavelet	Implicit through model comparison	1	Wavelet transformations used to improve robustness over STFT	CNNs	Not specified	Not specified	Not specified	0	Bioacoustics – mosquito sound detection	Not specified	Our key result is that wavelet transformations offer a clear benefit over the more commonly used short-time Fourier transform. Furthermore, we show that features, handcrafted for a particular dataset, do not generalize well to other datasets. Conversely, CNNs trained on generic features are able to achieve comparable results across multiple datasets, along with outperforming human labellers.	Small dataset size	As more data becomes available, future work will aim to deploy our algorithm in a physical device to allow for large-scale bioacoustic classification
pdf 85	Esraa Hassan, Samar Elbedwehy, Mahmoud Y. Shams, Tarek Abd El-Hafeez, and Nora El-Rashidy​	Optimizing poultry audio signal classification with deep learning and burn layer fusion	2024	https://doi.org/10.1186/s40537-024-00985-8	Journal of Big Data	Peer	Experimental	primary	T he dataset was collected from poultry birds that were purchased for 100 days.	The dataset consists of 346 audio signals, which are categorized into three folders: "noisy," "healthy," and "unhealthy."	1	mfcc	None	1	Burn Layer, introducing controlled random noise during training to enhance robustness.	CNN	0.98	1	0.98	0	Bioacoustics / Poultry health classification	Not specified	The proposed model, evaluated using fivefold cross-validation, exhibits robust performance metrics with a sensitivity of 89.96% ± 0.0528, specificity of 82.58% ± 0.1124, precision of 87.49% ± 0.0996, and accuracy of 89.86% ± 0.0371.	Despite the promising results, limitations do exist in this study. First, the model’s per formance might degrade if confronted with extremely noisy or unstructured audio data since the Burn Layer introduces only controlled random noise. Further modifications may be needed to account for extreme cases. Second, expanding the dataset to cover a broader variety of poultry breeds and health conditions…	Future research will focus on refining the Burn Layer by exploring adaptive burn intensities based on performance metrics, integrating recurrent networks to capture long-term dependencies, and validating the model with larger datasets. Additionally, investigating the effect of adversarial examples on model robustness and developing a real-time user interface for poultry health assessment are prom…
pdf 86	Juan J. Noda, Carlos M. Travieso, David Sánchez-Rodríguez, Malay Kishore Dutta, Anushikha Singh	Using Bioacoustic Signals and Support Vector Machine for Automatic Classification of Insects	2016	10.1109/SPIN.2016.7566772	IEEE	Peer	Experimental	Secondary	InsectSingers cicada recordings of 88 species, filtered to remove <4 kHz noise	8393 syllables across 88 species (≈95/class); 15s per audio	1	MFCC, LFCC	Classification performance post 4 kHz filtering	1	High-pass filtering at 4 kHz and syllable segmentation using STFT	SVM	99.08% (LFCC), 98.01% (MFCC)	Not specified	0.9926 (LFCC), 0.9878 (MFCC)	Yes	Insect Bioacoustics, Species Classification, Agriculture	Not specified	LFCCs slightly outperform MFCCs due to better representation of high frequencies; SVM highly accurate for insect species classification	Some species with overlapping frequencies are misclassified; dynamic features had contradictory effects	Extend dataset with more insect species and study behavioral context sounds (e.g., mating vs. calling)
pdf 87	Paul C. Bermant, David M. Bronstein, Shane Gero, Patrick T. Halpin, Douglas P. Nowacek	Deep Machine Learning techniques for the Detection and Classification of Sperm Whale Bioacoustics	2019	https://doi.org/10.1038/s41598-019-48909-4	Springer	Peer	Experimental	Secondary	T he datasets in this study collectively contain ~26,000 annotated sperm whale codas and represent the largest available labeled data of sperm whale coda signals.	~26,000 annotated sperm whale codas	1	spectrograms	None	0		CNN	Not specified	Not specified	Not specified	0	Marine bioacoustics – sperm whale vocalization detection and classification	Not specified	Our results show that the sperm whales’ click-based sonar and communication system is well-suited for ML-based techniques. In particular, we estab lish that CNNs, neural network architectures used for computer vision tasks, can successfully be used to detect sperm whale echolocation clicks from spectrograms.	This approach to sperm whale classification problems, however, demands large amounts of labeled raw acoustic data, which are not presently available.	The successful application of CNNs to clicks reveals the potential of future studies to train CNN-based architectures to extract finer-scale details from cetacean spectrograms. The techniques presented in this study can also be helpful in the design of next-generation sensors and systems, which should directly intake and analyze sperm whale acoustic data from raw audio recordings.
pdf 88	Danyang Li, Yifan Yang, Zhengjun Liu, Xiaofei Xu	A classification method of marine mammal calls based on two-channel fusion network	2023	https://doi.org/10.1007/s10489-023-05138-7	Springer	Peer	Experimental	Secondary	Watkins Marine Mammal Sound Database containing audio samples of 12 species of marine mammals.	24,798 samples	1	MFCCs, spectrograms, Log-Mel spectrograms	None	0		Two-channel CNN fusion network	0.9364	0.9151	Not specified	No	Marine mammal call classification / Bioacoustics	Not specified	The two-channel fusion network improved classification accuracy over single-input models. Effective for species-level classification in large-scale marine mammal datasets.	Noisy samples affected classification performance. Real-world deployment not addressed.	Extend model to other marine datasets, improve robustness in noisy environments.
pdf 89	Burooj Ghani, Tom Denton, Stefan Kahl, and Holger Klinck​	Global birdsong embeddings enable superior transfer learning for bioacoustic classification	2023	https://doi.org/10.1038/s41598-023-49989-z	Springer	Peer	Experimental	Secondary	either general YouTube data or global data sets of bird vocalizations	AudioSet comprises an extensive compilation of over 2 million audio clips, each 10 s in duration. These clips are derived from YouTube videos and are categorically labeled according to the type of sound they contain, with a total of 527 unique classes.	1	Spectrograms	None	0		six CNN models and one transformer model,	Not specified	Not specified	Not specified	0	Bioacoustics, specifically transfer learning for bird sound classification	Not specified	Global bird models such as BirdNET and models consistently outperformed general event-detection models trained on broader auditory data, such as YouTube-sourced data utilized by AudioMAE, PSLA, YAMNet, and VGGish. This observation is pivotal as it suggests that models specifically trained on bird data possess a heightened capacity for generalization within the realm of bioacoustic tasks, successf…	Each of the datasets we work with presents distinct difficulties. First, our methodology does not create an ideal train/test split when multiple examples originate from the same original recording. Secondly, some recordings contain additional unlabeled vocalizations, which may lead to under-estimation of model quality.	Explore more robust evaluation frameworks Address limitations in labeling quality and generalization measurement
pdf 90	Mehmet Karaaslan, Bilgehan Turkoglu, Erkan Kaya, and Tuncay Asuroglu	Voice Analysis in Dogs with Deep Learning: Development of a Fully Automatic Voice Analysis System for Bioacoustics Studies	2024	https://doi.org/10.3390/s24247978	MDPI	Peer	Experimental	Secondary	open-source “Audio Cats and Dogs” dataset,	113 dog recordings and 164 cat recordings, totaling 598 min of dog sounds and 1323 min of cat sounds, all at a 16 kHz sampling rate. Dog sounds were categorized into 46 instances of barking and 57 of howling, with barking defined as sudden, repetitive sounds and howling as prolonged vocalizations.	1	Short Time Fourier Transform (STFT), Mel-frequency cepstral coefficients (MFCCs), and linear-frequency cepstral coefficients (LFCCs)	None	0		convolutional neural network (CNN)	0.84	0.85	0.87	0	Animal behavior analysis / bioacoustic dog sound classification	Not specified	In summary, the experimental results validate the effectiveness of CNN models and feature extraction methods in behavioral analysis through sound. The findings underscore the importance of feature extraction in the classification of dog vocalizations. DenseNet and ResNet50 are established as highly effective models for classifying dog sounds, while EfficientNet demonstrates notable potential due …	Our investigation highlighted a deficiency in open-source audio datasets from con trolled environments. Given the importance of canine vocalizations, more open-source datasets are needed.	Expand dataset coverage Improve generalization for wild or noisy settings
pdf 91	Hiruni Dewmini, Dinesh Meedeniya, and Chathura Perera	Elephant Sound Classification Using Deep Learning Optimization	2024	https://doi.org/10.3390/s25020352	MDPI	Peer	Experimental	Secondary	In this study, we focus on elephants from the Asian region and limit our dataset to adult elephants.	We collected 235 elephant sound recordings from various repositories to create the dataset, including the Asian Elephant Vocalizations Dataset, and Ele phantVoices Dataset. Main portion of the elephant dataset was extracted from the Asian Elephant Vocalizations Dataset which contains 57.5 h of audio recordings collected over 18 months at Uda Walawe National Park in Sri Lanka, featuring 14 distinc…	1	MFCC, Chroma_cqt	None	0	Advanced Data Augmentation Techniques applied: Pitch shifting Time stretching Background noise addition	MobileNet, YAMNET, and RawNet, ElephantCallerNet.	0.89	Not specified	Not specified	0	Bioacoustics / Wildlife conservation – elephant call classification	Not specified	proposed ElephantCallerNet based direct raw audio classification achieved high perfor mance compared to spectrogram-based methods, and can be deployed in edge devices with constrained resources.	the datasets employed may not fully capture the variability in elephant calls, which could hinder the model’s generalizability. While the initial dataset considered for this study comprises 235 samples, we utilized advanced data augmentation techniques such as pitch shifting, time stretching, and background noise addition.	The application deployment in real-time scenarios can be refined, wherein elephant sounds detected by sensors or audio modules prompt immediate identification amidst background noise. The application of Mix-up techniques will enable the model to learn effectively across sound variants, enhancing its robustness to variations in acoustic features.
pdf 92	Hao-Wei Lee, Tzu-Hao Lin, Shih-Han Chou, Yuan-Fu Su, and Li Su.	Learning Stage-Wise GANs for Whistle Extraction in Time-Frequency Spectrograms	2022	https://doi.org/10.1109/TMM.2023.3251109	IEEE	Peer	Experimental	Secondary	The study focuses on extracting dolphin whistles from noisy underwater recordings using spectrogram-based GANs. It uses time-frequency representations to identify whistle contours for marine bioacoustics analysis.	The dataset includes 30 ten-second recordings containing dolphin whistles and 24 ten-second noise-only recordings, all sampled at 48 kHz.	1	Spectral Features (spectrogram-based)	Yes (GAN-based noise reduction, adversarial training for robustnes	1	Stage-wise Generative Adversarial Networks (GANs)	Advanced Neural Networks	Not specified	Not specified	Not speified	No	Marine bioacoustics (dolphin whistle extraction)	Not specified	: Stage-wise GAN effectively isolates dolphin whistles in noisy marine environments, enhancing spectrogram clarity.	Computationally intensive; potential overfitting to specific datasets.	Optimize GAN architecture for efficiency; apply to broader marine acoustic datasets.
pdf 93	Vincent Lostanlen, Aurora Cramer, Justin Salamon, Andrew Farnsworth, Benjamin M. Van Doren, Steve Kelling, and Juan Pablo Bello.	BirdVoxDetect: Large-Scale Detection and Classification of Flight Calls for Bird Migration Monitoring	2024	10.1109/TASLP.2024.3444486	IEEE	Peer	Experimental and Comparative Research	Secondary	BirdVox datasets; large-scale acoustic sensor network data, covering multiple species and locations	296 hours for evaluation, 6672 hours full-season dataset	1	Spectral Features (PCEN), Filterbank & Spectral Representation	Yes (PCEN - per-channel energy normalization)	1	PCEN (adaptive normalization and noise suppression)	ombination of random forest and deep CNNs	Not specified	Not specified	72.82% for species classification, 52% for call detectio	Yes	Ecological monitoring (bird migration monitoring)	Open source software	Demonstrated effectiveness of BirdVoxDetect in monitoring bird migration at scale; achieved robust and noise-resilient species-specific flight call classification.	Sensor faults, background noise, and taxonomic confusions still present significant challenges.	Improve robustness and scalability further, enhance hierarchical taxonomic classification, and expand deployment to more extensive networks.
pdf 94	Kyungdeuk Ko, Bokyeung Lee, Donghyeon Kim, Jonghwan Hong, Hanseok Ko	Open Set Bioacoustic Signal Classification based on Class Anchor Clustering with Closed Set Unknown Bioacoustic Signals	2023	https://doi.org/10.1109/EMBC40787.2023.10340108	IEEE	Peer	Experimental	Secondary	Dataset includes 101 species of animal sounds recorded in outdoor environments. The dataset is a combination of AudioSet, ESC-50, and crawled background noise samples from the internet. Includes silence and unknown class to model open-set recognition.	101 species of animal sounds	1	✔ 80-dimensional Mel-frequency cepstral coefficients (MFCCs) ✔ 512 window size, 256 hop size	Classification Accuracy across SNR Levels,, AUROC (for Open Set Recognition)	1	Unknown class detection with Class Anchor Clustering (CAC) Loss	TENet-12 (Temporal Convolutional Neural Network)	Classification Accuracy (Target Classes) SNR 20 dB → 0.958 SNR 15 dB → 0.953 SNR 10 dB → 0.939 SNR 5 dB → 0.874 Classification Accuracy (Open Set Unknown Signals) SNR 20 dB → 0.874 SNR 10 dB → 0.852 SNR 5 dB → 0.768 Area Under Receiver Operating Characteristic Curve (AUROC) SNR 20 dB → 0.967 SNR 10 dB → 0.954 SNR 5 dB → 0.887	Not specified	Not specified	0	Bioacoustic classification in open-set recognition (OSR) scenarios	Not specified	Proposed OSR framework using CAC loss significantly outperforms baseline models in distinguishing known and unknown bioacoustic signals. ✔ Effectively classifies known species while detecting unknown classes with high accuracy. ✔ Improved classification performance using an additional 'Unknown' class, making it more robust to real-world applications.	Dataset is limited to 101 species, which may not fully represent real-world variability. Model performance in extremely noisy environments or adversarial conditions is not tested. The effectiveness of CAC loss compared to alternative OSR techniques (e.g., distance-based uncertainty measures) needs further validation.	Expand dataset to include more species and environmental noise variations. ✔ Test the model in real-world conditions, including streaming bioacoustic data. ✔ Explore alternative loss functions and architectures to further improve open-set classification.
pdf 95	Gaurav Gupta, Meghana Kshirsagar, Ming Zhong, Shahrzad Gholami, Juan Lavista Ferres	Comparing Recurrent Convolutional Neural Networks for Large-Scale Bird Species Classification	2021	https://doi.org/10.1038/s41598-021-96446-w	Springer	Peer	Experimental	Secondary	100 bird species from CBC2020 dataset 15,032 total audio samples Each class had at least 100 samples, selected from the dataset with the highest number of recordings. Audio samples vary in length from 5s to 2 min, clipped to the first 7s to standardize the dataset. Converted to mel-spectrogram representations for model training.	100 species, 15,032 audio samples	1	Mel-spectrograms	Comparison of model predictions using PCA analysis	0	Not specified	✔ Hybrid Convolutional-Recurrent Neural Networks (CNN + RNN models) ✔ Tested models: CNN, LSTM, GRU, Legendre Memory Unit (LMU), ResNet, VGG16	Accuracy (Overall for best model - CNN + GRU): 67% Highest Accuracy for a Species (Red Crossbill): 90% Other models tested: VGG16: 61.9% ResNet50: 53.7% ResNet18: 51.6% Hybrid CNN + GRU: 67% (Best performing model) Hybrid CNN + LMU: Similar to GRU but with fewer trainable parameters	Not specified	Not specified	0	✔ Bioacoustic classification for bird species recognition and conservation ✔ Automated Passive Acoustic Monitoring (PAM) for biodiversity studies	Not specified	✔ Hybrid models (CNN + RNN) significantly outperform traditional CNN-based models. ✔ GRU-based hybrid model achieved the highest accuracy of 67%, with up to 90% for some species. ✔ LMU models showed similar performance to GRU but with fewer trainable parameters, making them efficient. ✔ The trained models revealed clusters of bird species with similar calls using PCA analysis.	⚠ Some species had lower classification accuracy due to overlapping vocalizations. ⚠ The dataset was manually curated to remove non-focal sounds, which may introduce bias. ⚠ Attention mechanisms did not improve performance on the CBC2020 dataset. ⚠ Hybrid models required longer time sequences, making shorter call recognition harder.	✔ Extend models for detecting multiple bird species in the same recording. ✔ Apply the same hybrid CNN-RNN model to marine animal sound classification. ✔ Explore attention-based mechanisms to further improve performance. ✔ Investigate real-time deployment for passive acoustic monitoring.
pdf 96	Satoshi Kawakita, Kotaro Ichikawa	Automated Classification of Bees and Hornets Using Acoustic Analysis of Their Flight Sounds	2019	https://doi.org/10.1007/s13592-018-0619-6	Springer	Peer	Experimental	Primary	Species classified: Apis mellifera (Western Honeybee) Bombus ardens (Bumblebee) Tetralonia nipponensis (Eucerine Bee) Vespa simillima xanthoptera (Japanese Yellow Hornet) Environmental sounds included: Background noises and birdsong. Recorded using: AT9905 microphone, Roland R-05 recorder at 44.1 kHz, 16-bit resolution. Flight sounds were recorded in the field.	200 samples of Apis mellifera 200 samples of Bombus ardens 160 samples of Tetralonia nipponensis 120 samples of Vespa simillima xanthoptera 200 samples of background noise and birdsong.	1	✔ Mel-Frequency Cepstral Coefficients (MFCCs) ✔ Fundamental frequency (pitch-based features)	Differentiation between insect flight sounds and background noises	1	✔ 12 kHz low-pass filtering ✔ Fourier transformation and windowing techniques applied to extract features	Support Vector Machine SVM	Distinguishing flight sounds from background noise: >95% Species-level classification: Varied from 66% to 100%	Apis mellifera: 85% Bombus ardens: 73% Tetralonia nipponensis: 88% Vespa simillima xanthoptera: 100%	Apis mellifera: 85% Bombus ardens: 93% Tetralonia nipponensis: 66% Vespa simillima xanthoptera: 100%	0	✔ Pollinator monitoring and biodiversity studies ✔ Predator-prey interaction studies (hornets vs. bees) ✔ Potential agricultural applications for pest control	Not specified	✔ Flight sounds can be effectively used for species classification. ✔ SVM classifier achieved high precision (1.00) for hornets and moderate accuracy for bee species. ✔ MFCC and fundamental frequency features were sufficient for classification. ✔ Misclassification mainly occurred between species with similar wingbeat frequencies.	⚠ Some bee species (e.g., Bombus ardens, Tetralonia nipponensis) were misclassified due to overlapping acoustic features. ⚠ Dataset is small (only a few hundred samples per species), limiting generalizability. ⚠ More advanced classifiers (e.g., CNNs, RNNs) could improve performance.	✔ Increase dataset size for improved generalization. ✔ Investigate deep learning-based models (CNN, LSTM) for improved classification accuracy. ✔ Develop real-time monitoring systems for automated pollinator tracking. ✔ Test system in real-world agricultural applications to track bee and hornet activity.
pdf 97	Dan Stowell, Mark D. Plumbley	Automatic Large-Scale Classification of Bird Sounds is Strongly Improved by Unsupervised Feature Learning	2014	https://doi.org/10.7717/peerj.488	PeerJ	Peer	Experimental	Secondary	Four different datasets used for evaluation: Xeno-Canto collection (Global bird recordings) SABIOD Challenge Dataset British Library Sound Archive Cornell Lab of Ornithology Dataset Contains large-scale dawn chorus recordings, field recordings, and manually labeled data.	Over 100,000 bird recordings	1	Spectogram,Mel spectogram ,MFCCs	✔ Comparison of performance under different noise conditions ✔ Cross-validation with noise-robust datasets	1	Spectro-temporal filtering using unsupervised learning	Random Forest Classifier	MFCC-based classification: Lower accuracy (varied by dataset) Mel-spectrogram raw data: Better than MFCC-based Unsupervised feature learning: Achieved the best accuracy across multiple datasets (up to 85%	Varied across datasets but improved significantly with unsupervised learning	Not specified	0	Bird species classification for conservation and ecology ✔ Automated Passive Acoustic Monitoring (PAM) systems	Not specified	✔ MFCCs perform worse than raw Mel-spectrogram representations. ✔ Unsupervised feature learning provides substantial accuracy improvement over traditional hand-crafted features. ✔ Unsupervised features resemble spectro-temporal receptive fields in avian auditory processing. ✔ Performance gains were particularly strong in large-scale classification tasks.	⚠ The model struggles with datasets that have fewer labeled recordings. ⚠ Certain datasets with dawn chorus recordings did not show significant improvement. ⚠ Manual labeling and dataset imbalances may affect training results.	✔ Expand datasets with automated labeling to improve training. ✔ Investigate real-time deployment for conservation monitoring. ✔ Explore deep learning architectures for end-to-end feature extraction. ✔ Test models on more challenging multi-label datasets.
pdf 98	David M. J. Lasseck	ORCA-SPOT: An Automatic Killer Whale Sound Detection Toolkit Using Deep Learning	2018	https://doi.org/10.1038/s41598-019-47335-w	Springer	Peer	Experimental	Primary	Killer whale vocalization dataset used for training Noise segments included to improve classification robustness Annotated bioacoustic database created for automated recognition	Large-scale dataset of killer whale calls	1	Spectogram, MFCCs	✔ Comparison of performance under different noise conditions ✔ Testing on unseen audio environments	1	Filtering techniques applied to separate whale calls from noise	Deep Neural Networks (DNNs) ✔ Traditional techniques like Hidden Markov Models (HMMs) and Dynamic Time Warping (DTW) were used as benchmarks	0.9497	0.9228	Not specified	1	✔ Bioacoustic classification for marine mammal monitoring ✔ Automated Passive Acoustic Monitoring (PAM) for killer whales	ORCA-SPOT software for automated killer whale call annotation	✔ Deep learning models outperform traditional techniques (HMM, DTW) in accuracy. ✔ Noise training improves robustness of model. ✔ Automated annotation system can aid large-scale bioacoustic research.	⚠ Performance in extreme noise conditions not explicitly tested. ⚠ Need for more diverse datasets to improve generalizability. ⚠ Computational cost of deep learning models remains a challenge.	✔ Expand dataset for broader generalization across different whale populations. ✔ Optimize computational efficiency for real-time detection. ✔ Integrate ORCA-SPOT with larger bioacoustic databases for long-term monitoring.
pdf 99	Billel Alla Eddine Bencharif, Ibrahim Ölçer, Erkan Özkan, Berke Cesur, Cem Aygül	Detection of Acoustic Signals from Distributed Acoustic Sensor Data with Random Matrix Theory and Their Classification Using Machine Learning	2020	10.1117/12.2581696	SPIE	Peer	Experimental	Primary	Acoustic data collected using fiber optic-based Distributed Acoustic Sensors (DAS). Dataset includes four different classes of detected acoustic events: Walking Shovel and Pick Digging Hammer Hitting Signals processed using Random Matrix Theory (RMT) to remove noise. Spectrograms generated for classification.	200 matrices for Walking 100 matrices for Hammer Hitting 20 matrices for Shovel Digging 100 matrices for Pick Digging	1	Short-Time Fourier Transform (STFT) Spectrograms ✔ Mel-Frequency Cepstral Coefficients (MFCCs)	Signal-to-Noise Ratio (SNR) Improvement Using RMT	1	Marchenko-Pastur (MP) Law for noise separation ✔ Tracy-Widom (TW) Law for event detection ✔ Moving Average Filter for SNR enhancement	CNN	0.914	Not specified	Not specified	0	✔ Structural Health Monitoring (SHM) ✔ Perimeter Security ✔ Oil & Gas Pipeline Monitoring ✔ Transport & Infrastructure Monitoring	Not specified	✔ Spiked Random Matrix Theory (RMT) models improve event detection in DAS data. ✔ CNN-based classification achieves high accuracy of 91.4%. ✔ Spectrogram-based CNN outperforms traditional classifiers for acoustic event detection.	⚠ Dataset is relatively small, which could limit model generalizability. ⚠ Accuracy fluctuated due to limited training data. ⚠ Deep learning models require high computational power.	✔ Expand dataset using Generative Adversarial Networks (GANs) to synthesize additional training samples. ✔ Implement Transfer Learning from larger datasets to improve classification performance. ✔ Develop a real-time DAS monitoring system with AI-based event classification.
pdf 100	Yuren Sun, Tatiana Midori Maeda, Claudia Solís-Lemus, Daniel Pimentel-Alarcón, Zuzana Burivalová	Classification of animal sounds in a hyperdiverse rainforest using convolutional neural networks with data augmentation	2022	https://doi.org/10.1016/j.ecolind.2022.109621	ELSEVIER	Peer	Experimental	Primary	Primary data consisted of manually annotated rainforest soundscapes (3629 labeled vocalizations from 448 sonotypes).	3629 labeled vocalizations from 448 sonotypes	1	Spectogram	Data Augmentation	0		Convolutional Neural Network based on VGG-19 with transfer learning from ImageNet.	Achieved up to 93.2% accuracy and 98.7% AUC on imbalanced data with augmentation. F	Not specified	0.926	0	Intended for biodiversity monitoring and conservation in hyperdiverse tropical forests.	Not specified	Combining transfer learning and data augmentation is essential for accurate classification on small and imbalanced datasets. The model performed well across all taxonomic groups, even with as few as three samples per class.	Training and testing were done on the same dataset (same sites and time). The labeling process was manual and limited in scope. Only six sonotypes were classified per model run.	Extend the approach to different forest types and geographies, improve automated segmentation techniques, and develop open-set models that can handle unseen sonotypes.
pdf 101	Jack LeBien, Ming Zhong, Marconi Campos-Cerqueira, Julian P. Velev, Rahul Dodhia, Juan Lavista Ferres, T. Mitchell Aide	A pipeline for identification of bird and frog species in tropical soundscape recordings using a convolutional neural network	2020	https://doi.org/10.1016/j.ecoinf.2020.101113	ELSEVIER	Peer	Experimental	Primary	97,900 soundscape recordings from Puerto Rico (749 sites) using AudioMoth devices 24 target species (birds and frogs) with 86,652 true positives and 188,908 false positives collected using template-based detection	86,652 true positives and 188,908 false positives across 24 species	1	Mel Spectogram	Mean Average Precision (mAP), False Positive Rate	1	Inclusion of false positives during training as noise-aware distractors	Convolutional Neural Network (ResNet50) Transfer learning from ImageNet	ot explicitly stated; total Average Precision (AP) = 0.975	Mean Average Precision (mAP): 0.893 across 24 species Total Average Precision: 0.975 Mean Precision: 0.90	Not specified	0	Bioacoustics – multi-species classification of bird and frog calls in tropical forests	No	False positive detections used during training improve model precision in noisy soundscapes Species with relatively few samples still achieved high performance The pipeline allows CNNs to be trained directly from weakly labeled field recordings The model generalizes well across overlapping calls and noisy environments	Some rare species had lower recall due to limited positive samples Multi-syllable or edge-aligned calls were harder to classify Model trained and tested on the same region — generalizability to new regions not evaluated	Improve performance for multi-syllable calls and rare species Explore recurrent CNN architectures and advanced data augmentation Develop lightweight, memory-efficient versions of the model for field deployment
pdf 102	Matthew L. Clark, Leonardo Salas, Shrishail Baligar, Colin A. Quinn, Rose L. Snyder, David Leland, Wendy Schackwitz, Scott J. Goetz, Shawn Newsam	Improved multi-species bird acoustic recognition using CNN-based weakly supervised learning, ensemble modeling, and soundscape predictor variables	2023	https://doi.org/10.1016/j.ecoinf.2023.102065	ELSEVIER	Peer	Experimental	Primary	735,984 minutes of recordings from 1236 sites in Sonoma County, California, with both ROI and fully annotated 1-min soundscapes	Over 43 million 2-second mel-spectrograms; 18,992 manually labeled vocalizations from 37 bird species	1	2D Mel-spectrograms (converted to RGB images using Librosa magma colormap)	Precision, Recall, F0.5, F1 score, False Positive/Negative analysis	1	Inclusion of real-world background noise components (Anthropophony, Geophony, Interference); model training with weakly labeled data and augmentation	CNNs (MobileNetv2, ResNet50v2, ResNet101v2) used in a Mixture of Experts (MoE) ensemble	Up to 84.5% total precision and ~60% recall with soundscape data	Species-wise precision ranged from 46.9% to 100%; average = 85.1%	Overall F1 = 0.70; F0.5 = 0.78	0	Bioacoustics; bird species classification and biodiversity monitoring	No	Pre-training on xeno-canto improved model performance; MoE allowed species-specific optimization; noise components impacted classifier precision and recall	High variance in citizen-labeled data, ARU hardware limitations, interference from anthropogenic and environmental noise	Explore alternative image representations, assess model transferability, investigate overlap in species vocalizations, deploy MobileNet on mobile/edge devices
pdf 103	Lorène Jeantet, Emmanuel Dufourq	Improving deep learning acoustic classifiers with contextual information for wildlife monitoring	2023	https://doi.org/10.1016/j.ecoinf.2023.102256	ELSEVIER	Peer	Experimental	Primary	Birds: 967 recordings from Xeno-Canto across 22 species and 28 countries (6,537 labeled bird song segments) Gibbons: 54 audio files from Hainan gibbon monitoring project (23,319 spectrogram windows)	Bird dataset: 150 balanced segments per species/country after augmentation Gibbon dataset: 16,414 training segments; 10 day + 25 night test recordings	1	Mel-spectrograms (128 bins, 150 Hz–15 kHz), 3s duratio	F1 score, Accuracy, Precision, Recall, Specificity	1	For birds: Data augmentation (noise addition, masking, blending) For gibbons: Temporal filtering using contextual time input (CNN+time metadata)	Multi-branch CNNs Geographical prior neural network CNN with one-hot encoded and embedded metadata	Up to 99.19% (bird classifier with geographical prior)	Up to 91.06% (bird classifier with geographical prior)	87.78% (bird classifier with geographical prior) 0.90 (gibbon classifier daytime); reduced false positives by 63% overnight	0	Wildlife monitoring – birds and critically endangered primates	No	Metadata (location/time) improves classification performance significantly Context-aware CNNs are better at reducing false positives, especially in noisy or ambiguous conditions	Models must be retrained for new species/data without metadata Metadata-based misclassifications possible when countries overlap	Direct embedding of latitude/longitude Use in broader ecological settings with citizen science data Improve model generalization across regions
pdf 104	Chengyun Zhang, Kaiying He, Xinghui Gao, Yingying Guo	Automatic bioacoustics noise reduction method based on a deep feature loss network	2024	https://doi.org/10.1016/j.ecoinf.2024.102517	ELSEVIER	Peer	Experimental	Primary	1568 clean bird sound segments across 5 species (low to broadband frequencies), from Xeno-Canto 106 real-world noise clips (wind, rain, stream, car, human) 10,088 seconds of mixed noisy training data and 3010 seconds of test data with SNRs from –5 to +15 dB	1182 raw recordings processed into 1568 clean segments, 106 field noise recordings; 10 used for testing	0		Signal-to-Noise Ratio (SNR), PESQ (Perceptual Evaluation of Speech Quality)	1	End-to-end CNN with dilated convolutions and adaptive normalization Loss computed from a pre-trained audio classification network (deep feature loss)	Fully Convolutional Neural Network (Denoising Network) Statistical: Comparison with traditional filters (Wiener, MMSE STSA, wavelet), GAN (SEGAN), and WebRTC	Not specified	Not specified	Not specified	0	Bioacoustics – bird vocalization denoising for ecological monitoring	No	chieved up to 35.83 dB SNR improvement and significantly better PESQ than WebRTC, SEGAN, and traditional methods Performs well across noise types (wind, car, rain, stream, human) and bird frequency bands Maintains signal integrity with minimal spectral distortion	Requires pre-cleaning of data using tools like Adobe Audition, Edge deployment needs further field validation	Expand training dataset across more species and noises Conduct field trials to refine real-world performance Optimize audio classification loss network and generalize across environments
pdf 105	Salem Ibrahim Salem, Sakae Shirayama, Sho Shimazaki, Kazuo Oki	Ensemble deep learning and anomaly detection framework for automatic audio classification: Insights into deer vocalizations	2024	https://doi.org/10.1016/j.ecoinf.2024.102883	ELSEVIER	Peer	Experimental	Primary	: 5550 synchronized 1-hour recordings from Oze National Park and Taki, Japan; 3842 anomalous audio clips extracted using an acoustic anomaly detection framework	3842 clips (1151 deer, 2691 non-deer); ~7 hours of data extracted from over 5500 hours of raw audio	1	Mel-spectrograms (Librosa-based, 128 Mel bands, resized to 255×255)	Accuracy, Precision, Recall, F1 Score, Specificity	1	High-pass and low-pass filtering (white noise and cicadas), anomaly detection via spectrogram peak deviation (Savitzky–Golay smoothing + thresholding)	ResNet50, MobileNetV2, EfficientNet-B2 — ensemble majority voting, Optuna-based Bayesian hyperparameter tuning; class weighting (ENS, INS, ISNS); metric-based model selection	99.2% (Ensemble), 94.3% (ResNet50 solo)	98.5% (Ensemble)	98.5% (Ensemble)	1	Wildlife bioacoustics; deer monitoring, habitat usage, fence breach detection	Deployed in deer-rutting seasons in Oze (2019) and Taki (2021)	Ensemble model significantly improved detection performance; deer behavior insights (temporal and spatial patterns) were actionable for conservation	Threshold tuning in anomaly detection, limited model diversity (CNN-only), ~0.1% of total data used (may miss some deer calls)	Broader hyperparameter tuning, use of RNNs/Transformers/CRNNs, improve anomaly detection, test across diverse hardware setups
pdf 106	Juan J. Noda, Carlos M. Travieso-González, David Sánchez-Rodríguez, Jesús B. Alonso-Hernández	Acoustic Classification of Singing Insects Based on MFCC/LFCC Fusion	2019	https://doi.org/10.3390/app9194097	MDPI	Peer	Experimental	Secondary	343 insect species — 255 from SINA (Singing Insects of North America), 88 from Insectsingers cicada archive	Thousands of segmented syllables from the 343 species	1	MFCC, LFCC, and fused MFCC+LFCC	Classification accuracy (mean ± std) across datasets; confusion matrix evaluation	1	Pre-segmentation using Härmä algorithm and spectrogram peak detection to eliminate noise	Support Vector Machines (SVM with RBF kernel), Random Forest (RF)	Full dataset (343 species): MFCC+LFCC + SVM: 98.07% ± 6.25 MFCC + RF: 94.83% SINA-only subset: up to 97.99% (SVM with fusion)	Not specified	Not specified	0	Insect bioacoustics – species-level classification of crickets, katydids, and cicadas	No	Fusion of MFCC and LFCC significantly outperformed either individually SVM achieved higher accuracy than RF The method improved over state-of-the-art studies on the same datasets	Segmentation issues with a few species led to misclassifications Performance slightly degraded on larger dataset due to spectral overlap	Extend classification to family, suborder, and genus levels Improve segmentation accuracy Apply system to other taxonomic groups
pdf 107	Dmitry Kaplun, Alexander Voznesensky, Sergei Romanov, Valery Andreev, Denis Butusov	Classification of Hydroacoustic Signals Based on Harmonic Wavelets and a Deep Learning Artificial Intelligence System	2020	https://doi.org/10.3390/app10093097	MDPI	Peer	Experimental	Secondary	14,822 whale sound recordings (2 classes: pilot and killer whales) Includes sound samples from 26 individual whales	10,149 pilot whale sounds 4,673 killer whale sounds	1	Harmonic Wavelet Transform (HWT) Short-Time Fourier Transform (STFT) Discrete Fourier Transform (DFT) Log-Mel Spectrograms (for deep learning classification using VGGish)	Classification accuracy, precision, recall, ROC, AUC	1	Noise robustness evaluated across four SNR levels (100 dB, 3 dB, 0 dB, −3 dB) Accuracy and feature performance assessed under noise conditions	kNN algorithm (HWT, STFT, DFT features) Deep Neural Network (based on VGGish pre-trained on YouTube-8M)	kNN-HWT: up to 91.2% (SNR = 100 dB) DNN: 95% accuracy, AUC = 0.99	DNN: 0.98 kNN-HWT: 0.87 (SNR = 100 dB)	Not specified	0	Marine mammal acoustic monitoring; whale species and individual classification	No	Harmonic wavelet transform (HWT) is effective for noise-resilient classification Deep neural network outperforms kNN in both whale species and individual classification Achieves high accuracy under low-SNR conditions (−3 dB)	DNN requires high computation; dataset imbalance affected individual classification accuracy	Use Hilbert–Huang transform and adaptive signal processing Combine data augmentation and advanced neural architectures Introduce iterative improvements and test noise-augmented DNNs
pdf 108	Ruiqi Hu, Kunrong Hu, Leiguang Wang, Zhenhua Guan, Xiaotao Zhou, Ning Wang, Longjia Ye	Using Deep Learning to Classify Environmental Sounds in the Habitat of Western Black-Crested Gibbons	2024	https://doi.org/10.3390/d16080509	MDPI	Peer	Experimental	Primary	Calls from Nomascus concolor (western black-crested gibbon) and 7 cohabiting bird species Also included environmental sounds: wind, rain, cicadas All recordings captured via passive acoustic monitoring	Originally 200 samples per class Augmented to 20,000 total samples via 9 levels of noise injection (SNR ranging from 1 to −1)	1	MFCC (Mel-frequency cepstral coefficients) visualized as spectrograms	Accuracy, Precision, Recall, F1-Score	1	Extensive data augmentation using multi-level SNR noise injection Spectrogram-based filtering and attention-driven feature weighting	VBSNet – a hybrid deep learning model integrating: VGG16 (CNN for local spectral features) BiLSTM (for temporal modeling) SE attention (to adaptively weight spectral features) Statistical: Ablation studies, comparative model evaluation, confusion matrix	98.35% with VBSNet	0.9834	0.9833	0	Bioacoustics — endangered gibbon and avian call classification	No	VBSNet outperforms state-of-the-art models (VGG16, VGG19, AlexNet, EfficientNet, MobileNetV3) Noise-based augmentation significantly improves model generalization SE attention and BiLSTM provide synergistic performance gains	Small original dataset (before augmentation) No deployment or field validation yet	Real-world deployment via IoT integration Expand dataset, apply self-supervised or transfer learning Further model tuning for subtle species distinctions
pdf 109	Justin Salamon, Juan Pablo Bello, Andrew Farnsworth, Matt Robbins, Sara Keen, Holger Klinck, Steve Kelling	Towards the Automatic Classification of Avian Flight Calls for Bioacoustic Monitoring	2016	https://doi.org/10.1371/journal.pone.0166866	PLOS ONE	Peer	Experimental	Primary	CLO-43SD: 5,428 clips of flight calls from 43 species of North American wood-warblers CLO-WTSP & CLO-SWTH: 194,000+ 1s clips collected from remote sensors during two migration seasons for two species (WTSP and SWTH)	Over 200,000 total recordings	1	Log-Mel Spectrograms, PCA Whitening, Time-Frequency Patches, Spherical K-means encoded features	ROC, AUC, PR Curves, Precision, Recall, SNR correlation	1	Log-mel spectrogram filtering SNR-aware error analysis Evaluation under noisy real-world migration audio with false positives from frogs and geophony	Support Vector Machine (RBF Kernel)	N-class (CLO-43SD): 93.96% (proposed model), 84.98% (MFCC baseline)	CLO-WTSP Test Set: High precision at low recall (limited false positives)	Not specified		Nocturnal bird migration monitoring via passive acoustic sensing	System used on Raspberry Pi sensors and central server	High N-class classification accuracy across 43 bird species Continuous acoustic monitoring (open-set) is more challenging due to background noise, rare call variants, and unseen confounders Strong correlation between detection outputs and real migration patterns for WTSP	Lower recall in field deployment; false positives from spring peepers (frogs) SNR heavily influenced classifier confidence Acoustic detectors need higher recall and better specificity	Add adaptive noise filtering and species-specific augmentation Explore deep CNNs, beamforming, and mobile deployment Improve detector recall by collecting continuous recordings and training on broader species noise
pdf 110	Renjie Li, Saurabh Garg, Alexander Brown	Identifying Patterns of Human and Bird Activities Using Bioacoustic Data	2019	https://doi.org/10.3390/f10100917	MDPI	Peer	Experimental	Primary	4 days of continuous forest audio recordings from Samford Ecological Research Facility (Queensland, Australia) Audio annotated by bird experts to label bird chirping and human activities	5.1 GB across 4 day-long recordings Activities: Day 1 (125 human / 3255 bird chirps), Day 2 (129 / 4217), Day 3 (59 / 1993), Day 4 (142 / 2619)	1	zcrMean, zcrSD (zero-crossing rate) specMean, specSD (spectral centroid) rmsMean (root mean square) MFCCs (13 coefficients) Spectral Entropy	Accuracy, Precision, Recall, F1 Score (with/without denoising)	1	High-pass and low-pass filtering (1 kHz–10 kHz), background filtering (wind/machine noise)	Support Vector Machine (SVM), Multi-Layer Perceptron (MLP)	MLP: Up to 99% (bird), 92% (human); SVM: Up to 98% (bird), 95% (human)	MLP: Up to 1.0 (bird), 0.69 (human) SVM: Up to 1.0 (bird), 0.47 (human	MLP: 0.89 (avg without denoising), 0.855 (with denoising) SVM: 0.76 (avg without denoising), 0.81 (with denoising)	0	Bioacoustics — interaction patterns between birds and humans in forest ecosystems	No	FDG framework (Frequency–Duration–Graph) successfully visualized temporal patterns of bird/human activity Clear temporal contrasts found between bird and human activity (e.g., birds active in early morning; humans in evening) Filtering noise did not significantly impact model accuracy	Assumed clean segmentation before classification Requires more automation in event detection for noisy environments	Include more event types (e.g., wind, thunder) Extend to multi-location comparisons and climate change studies Enhance automation in noisy bioacoustic environments
pdf 111	Cihun-Siyong Alex Gong, Chih-Hui Simon Su, Kuo-Wei Chao, Yi-Chu Chao, Chin-Kai Su, Wei-Hang Chiu	Exploiting Deep Neural Network and Long Short-Term Memory Methodologies in Bioacoustic Classification of LPC-Based Features	2021	https://doi.org/10.1371/journal.pone.0259140	PLOS ONE	Peer	Experimental	Primary	35 amphibian species (frogs and toads) from Taiwan Recordings sourced from a digital archive (https://museum03.digitalarchives.tw/ndap/2007/FrogsWorld/index.html) 20-second audio clips sampled at 44,100 H	1400 feature spectral coefficients per filtering method (LPC and MFCC) Feature length per input: 10,240 Data split: 70% training, 30% testing	1	LPC (Linear Predictive Coding) MFCC (Mel-Frequency Cepstral Coefficients)	Accuracy, PCA for denoising and dimensionality reduction	1	Principal Component Analysis (PCA) applied to reduce feature dimensionality and smooth learning curves	Deep Neural Networks (DNN) (12–24 layers) Long Short-Term Memory (LSTM) (2 layers with 200–700 hidden neurons)	Up to 100% accuracy with PCA-enhanced models (e.g., LPC-PCA-DNN, MFCC-LSTM)	Not specified	Not specified	0	Amphibian bioacoustic species recognition	No	PCA significantly improves DNN classification with LPC features MFCC + LSTM model performs best overall (fast convergence, high accuracy) Increasing model complexity improves LPC performance, has minimal effect on MFCC	No external noise injection or testing in field conditions Performance metrics limited to classification accuracy	Apply other machine learning algorithms Expand models to physiological or ecological anomaly detection applications
pdf 112	Yi Tang, Chenshu Liu, Xiang Yuan	Recognition of bird species with birdsong records using machine learning methods	2024	https://doi.org/10.1371/journal.pone.0297988	PLOS ONE	Peer	Experimental	Primary	Birdsong recordings of 10 species from the Certhia genus Focused on 3 species with enough data: Certhia americana (101 clips), Certhia brachydactyla (393 clips), and Certhia familiaris (375 clips) Data sourced from Xeno-canto (quality ‘A’)	869 total high-quality samples (filtered from 975)	1	Acoustic Complexity Index (ACI) Acoustic Diversity Index (ADI) Acoustic Evenness Index (AEI) Bioacoustic Index (BI) Median of Amplitude Envelope (MA) Normalized Difference Soundscape Index (NDSI)	Accuracy, AUC, Kappa, Precision, Sensitivity, Specificity	1	Indirect — by using robust acoustic indices and one-vs-all class balancing strategies to manage noise and imbalance	Random Forest (RF) Support Vector Machine (SVM) Extreme Gradient Boosting (XGBoost	XGBoost: 83.65% (highest) RF: 83.14% SVM: 77.78%	XGBoost: 0.8579 RF: 0.8545 SVM: 0.8060	Not specified	0	Bioacoustics – bird species recognition	No	XGBoost outperformed RF and SVM in all metrics (accuracy, AUC, precision, sensitivity, specificity) Acoustic indices are effective features for machine learning-based species classification Study emphasizes the value of sound-derived metrics instead of spectrogram image transformation	Dataset limited to only 3 species for in-depth analysis Acoustic feature-based models may not generalize well without further validation	Expand to more species with larger datasets Test model generalizability across broader soundscapes Integrate real-time monitoring and sensor-based applications
pdf 113	Daniel Romero-Mujalli, Tjard Bergmann, Axel Zimmermann, Marina Scheumann	Utilizing DeepSqueak for Automatic Detection and Classification of Mammalian Vocalizations: A Case Study on Primate Vocalizations	2021	https://doi.org/10.1038/s41598-021-03941-1	scientific reports	Peer	Experimental	Primary	Recordings from gray mouse lemurs (Microcebus murinus) and Goodman’s mouse lemurs (M. lehilahytsara) Calls collected from a sound archive and experimental setups (social encounters, mother-infant reunions) Covers ultrasonic range (5–50 kHz)	Training: 2,123 calls from 24 individuals Classification: 2,257 manually labeled calls Evaluation: 3,040 calls from M. murinus and 1,115 from M. lehilahytsara	1	Spectrograms for detection (via Faster-RCNN in DeepSqueak) Acoustic features: frequency, contour, duration for supervised and unsupervised models	Precision, Recall, Median detection rates under varied conditions	1	DS-Denoiser: Custom-trained deep classifier to filter out noise R-DS Filter: Script in R to remove duplicates and false positives (e.g., call fragments or overlaps)	Faster-RCNN (for detection) Supervised deep acoustic classifier (for labeling) Unsupervised k-means clustering (for call categorization)	Not specified	Detection (automated): Precision = 0.90, Recall = 0.91 (median) Supervised Classification: Precision = 1.00 for most call types; Recall = 0.91 overall	Not specified	1	Primate bioacoustics, call detection, classification, and labeling	DeepSqueak software (available open-source)	DeepSqueak generalizes well to non-rodent high-frequency vocalizations Can detect, label, and cluster calls in lemurs with high accuracy System is robust across quality variations and inter-species generalization	Underperformance for rare call types (e.g., Zips) due to data imbalance MATLAB dependency (DeepSqueak platform) may limit accessibility Performance drops with overlaid or low-amplitude signals in automated mode	Expand to field recordings in natural environments Improve clustering interpretability and open-source deployment Apply semi-automated visual tools to refine detection accuracy
pdf 114	Christian Bergler, Simeon Q. Smeele, Stephen A. Tyndel, Alexander Barnhill, Sara T. Ortiz, Ammie K. Kalan, Rachael Xi Cheng, Signe Brinkløv, Anna N. Osiecka, Jakob Tougaard, Freja Jakobsen, Magnus Wahlberg, Elmar Nöth, Andreas Maier, Barbara C. Klump	ANIMAL-SPOT enables animal-independent signal detection and classification using deep learning	2022	https://doi.org/10.1038/s41598-022-26429-y	scientific reports	Peer	Experimental	Primary	Audio from 10 animal species and 1 genus, including birds, mammals, fish, and bats Included well-known datasets (BirdVox-Full-Night, ComParE-PRS), and recordings from field and lab conditions	Examples: 61,000+ clips for killer whales, 35,000+ for BirdVox; others range from hundreds to thousands of labeled segments	1	Spectrograms via STFT Log-magnitude Mel-scaled spectrograms (256×T size) Frequency compression and normalization	Accuracy, F1 Score, AUC, Precision, Recall, UAR	1	Spectral augmentation, SNR-controlled noise injection, adaptive normalization, windowing, smoothing	CNN (ResNet18 backbone, modified) Multi-stage classification framework (binary + multi-class)	BirdVox Benchmark: Accuracy = 95.4%	Not specified	BirdVox Benchmark: F1 Score = 95.4%	1	Bioacoustics – generalizable across taxa (birds, primates, whales, bats, fish)	Web	Animal-independent detection and classification achieved with high accuracy Two-stage (detection + classification) outperformed single-stage models Noise-aware training and augmentation enabled robustness to varied acoustic conditions ANIMAL-SPOT is scalable, interpretable, and usable without deep learning expertise	Class imbalance and low-resource taxa still pose challenges Augmentation must be carefully tuned to species-specific features May underperform when species' calls closely resemble each other spectrally	Expand to individual recognition and dialects Integrate transformer-based architectures Add animal-independent signal enhancement/denoising modules Improve spectral data augmentation pipelines
pdf 115	Kuo-Wei Chao, Nian-Ze Hu, Yi-Chu Chao, Chin-Kai Su, Wei-Hang Chiu	Implementation of Artificial Intelligence for Classification of Frogs in Bioacoustics	2019	https://doi.org/10.3390/sym11121454	MDPI	Peer	Experimental	Primary	15 frog species Audio data sourced from Frogs’ World website Each raw recording ~20 seconds, processed for classification	15 species × 25 pre-emphasis filtered features × 400 spectrum values = 150,000+ data points	1	Mel-Frequency Cepstral Coefficients (MFCCs) Pre-emphasis filtering, Hamming windowing Short-Time Fourier Transform (STFT) → log spectrum → cepstrum	ccuracy, Regression R-score	1	Pre-emphasis filtering (a = 0.95) MFCCs with smoothing and triangular Mel filterbank	Feedforward Neural Network (FNNA) Support Vector Machine (SVM, nonlinear kernel)	Accuracy (R-Scores): SVM: R = 1.000 FNNA (GPU, SCG optimizer): R = 0.99832 FNNA (CPU, SCG): R = 0.99800	Not specified	Not specified	0	Bioacoustics – frog species classification	No	SVM and neural networks both performed well GPU-based FNNA models showed faster training time SCG optimizer performed better than GDA in convergence and stability	Limited to 15 frog species Performance tested only on lab-collected clean data	Expand dataset to 35 frog species Explore RNN and LSTM models Apply wavelet-based features and multi-animal classification Investigate applications in biomedical and ecological signal monitoring
pdf 116	Bernardo B. Gatto, Eulanda M. dos Santos, Juan G. Colonna, Naoya Sogi, Lincon S. Souza, Kazuhiro Fukui	Discriminative Singular Spectrum Analysis for Bioacoustic Classification	2020	https://doi.org/10.21437/Interspeech.2020-21342887	INTERSPEECH	Peer	Experimental	Primary	NU-Hive: 96 hours of beehive recordings (queen present/absent classification) Mosquito Wingbeat Dataset: 626 recordings from 20 mosquito species Anuran Dataset: 60 recordings of 10 frog species (highly noisy and limited data)	NU-Hive: 576 files × 10 minutes each Mosquito: 626 samples Anuran: 60 total samples with species imbalance	1	Singular Spectrum Analysis (SSA) to compute signal subspaces Evaluated against MFCC and LPC as baselines	Accuracy, Fisher Score	1	SSA-based compact representations Subspace modeling that naturally filters noise through spectral decomposition Canonical angle-based comparison enhances noise tolerance	k-NN classifier applied to discriminative subspaces	DSSA vs. MSSA (best accuracy comparison): Anuran: DSSA = 66.3%, MSSA = 55.6% Beehive: DSSA = 93.4%, CNN = 92.5% Mosquito: DSSA = 75.6%, CNN = 76.3%	Not specified	Not specified	0	Bioacoustics – insect, amphibian, and environmental monitoring	No	DSSA outperforms both MFCC/LPC-based classifiers and MSSA in limited-data settings Robust to signal length variability and background noise Especially effective where segmentation is difficult or impossible	Parameter tuning (window length l and subspace size p) requires empirical optimization No deep learning architecture used due to dataset size limitations	Explore DSSA for speech and seismic data Integrate with lightweight neural networks for low-cost deployment Further optimization for real-time classification
pdf 117	Gómez Bellido, J.; Luque Sendra, A.; Carrasco Muñoz, A.	Ingeniería de Características para Clasificación de Señales Sonoras (Feature Engineering for Sound Signal Classification)	2020	NA	24th International Congress on Project Management and Engineering	Peer	Experimental & Descriptive	Primary	868 real recordings of anuran species, recorded in the field with ambient noise	~4343 seconds of audio (1h 13min); 4 classes	1	MPEG-7, MFCCs	GM (Geometric Mean), low-SNR instance selection	1	Instance selection (selecting cleanest recordings for training); not algorithmic filtering	ML	Not specified	Not specified	Not specified	0	Ecological monitoring, climate change indicators	No	Optimized MFCC extraction improves classification over MPEG-7 by 7 GM points; DCT preferred over DFT	Computational cost analysis; use of only clean samples; not real-time deployed	Test raw waveform models (CNN/RNN), dimensionality reduction, low-cost device deployment
pdf 118	Jorge Castro, Roberto Vargas-Masís, Danny Alfaro-Rojas	Entendiendo el Desempeño Variable en el Marco de Trabajo MIL Profundo para la Detección Acústica de Aves Tropicales (Understanding Variable Performance on Deep MIL Framework for the Acoustic Detection of Tropical Birds)	2020	https://doi.org/10.18845/tm.v33i5.5075	Tecnología en Marcha – Special Issue for 6th Latin America High Performance Computing Conference (CARLA)	Peer	Experimental & Descriptive	Primary	2000 field recordings from Costa Rica; 1206 labeled with bird vocalizations from 46 species	2000 one-minute recordings (~1206 with labels); each divided into 119 one-second overlapping segments	1	MFCC (15, 30, 60, 120 coefficients per frame)	F1-score variability over noisy field data	0		Deep MIL using CNN-like structure	Not specified	Not specified	Validation F1-score: 0.77, Training F1-score: up to 0.98	0	Tropical bird monitoring, biodiversity conservation	No	MFCCs are effective for tropical bird detection; optimal MFCC count improves F1-score; Deep MIL handles weak labeling but suffers from variance	High F1-score variance; overfitting; many non-bird instances in bags; long recordings increase complexity	Explore new architectures, improve F1 variance, adopt MIML (Multiple Instance Multi-Label) for species-level detection
pdf 119	Nicolás Toro, Santiago F. Giraldo Gómez, Tatiana Salazar Jiménez	Reconocimiento de especies de anuros por sus cantos, en archivos de audio, mediante técnicas de procesamiento digital de señales (Recognition of Anuran Species by Their Calls in Audio Files Using Digital Signal Processing Techniques)	2006	NA	Scientia et Technica, Vol. 12, No. 32, UTP	Peer	Experimental & Comparative	Primary	290 vocalizations from 4 frog species recorded in Colombian reserves (CHEC, Río Blanco, Botanical Garden)	290 audio samples, WAV format, 44.1kHz, mono	1	Length, energy, peak count, max peak position, 3 spectral frequencies	Noise filtered via amplitude thresholding and FFT preprocessing	1	Signal normalization, time-frequency thresholding, STFFT-based filtering	Bayesian classifier and Backpropagation Neural Network.	Bayesian: 95.74%, NN: 94.15%	Not specified	Not specified	0	Environmental bioacoustics, anuran monitoring	No	DSSA outperforms both MFCC/LPC-based classifiers and MSSA in limited-data settings Robust to signal length variability and background noise Especially effective where segmentation is difficult or impossible	No deployment; small dataset; limited species scope	Expand dataset; test with more species; develop for field-deployable systems
pdf 120	Guo Anqi, Liu Yukun, Yu Xinwen, Zhang Xu, Chen Yan, Luo Li, Gao Jiajun, Yang Caiyun	海南长臂猿生境的声景观与声学活动评估 (Soundscape composition and acoustic activity assessment of Nomascus hainanus habitat)	2024	10.13292/j.1000-4890.202403.023	Chinese Journal of Ecology	Peer	Experimental	Primary	42522 passive acoustic recordings collected in Bawangling Reserve, Hainan	42522 audio samples (15s each)	1	ACI, ADI, BI, NDSI (Soundscape indices)	AUC, F1, NDSI	1	Spectral Subtraction	Random forest	Precision ~98.98%, AUC ~0.9807	0.9898	~0.98	0	Wildlife acoustic monitoring	No	Acoustic indices, especially NDSI and BI, effectively detect presence of gibbon calls. Random Forest achieved AUC of 0.9807. Demonstrates feasibility of passive acoustic monitoring for endangered species.	Only 4 indices used; some seasonal and device limitations in sampling. Need further refinement for distinguishing vocalization types.	Include more indices, classify different vocalization types (single vs. duet calls), integrate with real-time monitoring systems.
pdf 121	Escobedo Beceiro DI, Benitez Laborí GJ, Cano Ortiz SD, Capdevila Bravo L, Delgado Guerra GM	Cómo clasificar llanto del recién nacido mediante una red neuronal supervisada (How to classify newborn cry through a supervised neural network)	2022	NA	Revista Cubana de Informática Médica	Peer	Experimental	Primary	30 recordings (15 pathological, 15 normal); additional 10 virtual cases	30 + 10 samples	1	F0, F1, duration units (PUL, SUL), intensity values (VMPul, VMSul)	Sensitivity, Specificity, Accuracy	0		Feedforward Backpropagation Neural Network	Up to 90%	0.9	Not specified	0	Neonatal health, clinical diagnostics	No	Achieved 90% precision; model distinguishes normal vs. pathological cry with good sensitivity and specificity	Small dataset size; clean lab-controlled recordings; lacks generalizability to broader environments	Improve input vector complexity, enlarge dataset, and develop a functional user-facing diagnostic tool
pdf 122	Cano-Ortiz S.D., Escobedo-Beceiro D.I., Reyes-García C.A., Regueiferos-Prego L., Capdevila-Bravo L.	El enfoque multilateral para el problema de la clasificación del llanto infantil con fines diagnósticos (The Multilateral Focus to the Problem of Cry-Based Classification Oriented for Diagnosis)	2010	NA	Ciencia en su PC, Vol. 3	Peer	Experimental	Primary	32 neonates (16 healthy, 16 pathological) → 141 cry units	141 cry segments	1	MFCCs, glottal vibration, stridency, melodic contour, pitch shift	None	0		Feedforward Neural Network, Logic Classifier, Hybrid System	Up to 90% with hybrid classifier	Not specified	Not specified	0	Neonatal diagnostic screening	No	Hybrid classifier with both logic and MFCC+ANN improves accuracy beyond 90%; strongest results yet among similar Cuban-Mexican collaborations	Small dataset; only 4 acoustic parameter	Integrate more features; combine perceptual and predictive vectors; explore genetic-neural combinations
pdf 123	Silva R.A., Martins I.A., Rossa-Feres D.C.	Bioacústica e sítio de vocalização em taxocenoses de anuros de área aberta no noroeste paulista (Bioacoustics and calling site in anuran assemblages of open areas in northwestern São Paulo)	2008	http://www.biotaneotropica.org.br/v8n3/en/abstract?article+bn01608032008	Biota Neotropica	Peer	Experimental	Primary	18 species, multiple families; analyzed 5 call parameters per species	Recordings from 6 ponds; visual and auditory surveys	1	Dominant frequency, frequency range, note duration, note structure, repetition rate	None	0		Simple regressions, similarity indices	Not specified	Not specified	Not specified	0	Ecological acoustic niche analysis	No	Acoustic and spatial resource partitioning reduces overlap; dominant frequency correlates with body size; low overlap in call site despite acoustic similarity; niche complementarity observed.	noise effects not modeled; species-level identification only by manual inspection	Suggested exploration of niche dimensions and signal transmission environments
pdf 124	Jessica González; Jorge Padrón; Iván Barbero; Luis Custodio; Fernando Merchán	Reconocimiento de canto de aves basado en el análisis de componentes principales del espectrograma (Bird song recognition based on PCA of spectrograms)	2019	https://doi.org/10.33412/rev-ric.v5.0.2398	Vol. 5 – N.° Especial 1 (Marzo 2019), Revista de Investigación e Innovación, Universidad Tecnológica de Panam	Peer	Experimental & comaparative	Primary	Primary – spectrograms of field-recorded calls	Training set: 12 spectrogram samples (4 per species: Formicivora grisea, Harpia harpyja, Reinita protonotaria) Test set: 6 recordings (2 per species)	1	Spectrogram PCA (eigenfaces) on entire time-frequency image	None	1	IIR notch filter at 6000 Hz for narrow-band noise	Nearest-neighbor in PCA space (minimum Euclidean distance)	1	Not specified	Not specified	0	automatic bird‐song recognition	No	PCA-based eigenface method achieves perfect classification on this small dataset.	Very small dataset; only three species and limited call variability; sensitivity of eigenfaces to signal alignment.	Test on larger, more diverse databases; compare against other classification methods; integrate GPS-based filtering for geographic priors; develop mobile app for field use
pdf 125	Jorge Castro, Roberto Vargas-Masís, Danny Alfaro-Rojas	Entendiendo el Desempeño Variable en el Marco de Trabajo MIL Profundo para la Detección Acústica de Aves Tropicales (Understanding Variable Performance in the Deep MIL Framework for Acoustic Detection of Tropical Birds)	2020	https://doi.org/10.18845/tm.v33i5.5075	Revista Tecnología en Marcha, Special Issue – 6th Latin America High Performance Computing Conference (CARLA)	Peer	Experimental & comaparative	Primary	2,000 one-minute field recordings (1,206 with vocalizations) collected in Costa Rica using Audiomoth recorders	2,000 recordings divided into ~238,000 one-second segments	1	MFCCs (15, 30, 60, 120 coefficients)	F1 score	0		Deep MIL (1×1 convolutions + pooling)	Not specified	Not specified	Training: up to 0.98 (120 MFCCs) Validation: best = 0.77 (60 MFCCs)	0	Acoustic detection of tropical birds	No	Deep MIL architecture can classify bird presence from one-minute recordings. MFCC count affects performance; 60 MFCCs offered best validation F1 = 0.77. Training F1 reached 0.98, suggesting overfitting.	High variance between training and validation performance. No denoising or environmental noise mitigation applied. Model struggles with long sequences and sparse vocalization events.	Improve robustness using better architectures. Extend to multi-species detection using MIML (Multiple Instance Multiple Label). Explore other data representations for generalization.
pdf 126	Han Xue; Peng Jianxin; et al.	基于纠错输出编码 (ECOC) 与 SVM 的多物种鸟鸣分类 (Multi-Species Bird-Call Classification Based on ECOC-SVM)	2023	10.1016/j.apacoust.2023.109245	Applied Acoustics	Peer	Experimental & comaparative	Primary	Bird vocalizations drawn from the Cornell Lab of Ornithology’s Macaulay Library	Not specified (calls from multiple species)	1	MFCCs	Classification accuracy	0		SVM ensemble via ECOC	1	Implicitly 100%	Not specified	0	Bird species acoustic classification	No	ECOC-SVM achieved perfect classification on the test set, outperforming RF, GMM, MLP-NN, and CNN.	Dataset size and diversity not detailed; potential overfitting under ideal conditions.	Validate on larger, noisier field recordings; compare with end-to-end deep-learning approaches; extend to more species.
pdf 127	Chen Dehao, Lin Jianheng, Yi Xuejuan, Sun Junping, Jiang Pengfei, and Li Chengbang.	基于小波包时频图特征和卷积神经网络的水声信号分类 (Wavelet Packet Time–Frequency Graph Features and Convolutional Neural Network for Underwater Acoustic Signal Classification)	2021	NA	声学技术	Peer	Experimental	Primary	Measured fish sounds, merchant-ship radiation noise, wind noise	Wavelet-packet time–frequency graphs. Three classes across multiple test sets	1	Time–frequency graphs via wavelet packet decomposition	Overall classification accuracy under noise	0		CNN	98 ± 1 %	Not specified	Not specified	0	Underwater acoustic signal classification	No	Combining wavelet-packet time–frequency graphs with CNN yields very high accuracy; approach is extendable to other hydroacoustic signals.	Tested on only three signal types; generalization to more classes remains unverified.	Extend method to additional hydroacoustic signal categories.
pdf 128	Guillermo Javier Benitez Labori; Daniel Isac Escobedo Beceiro	Clasificación del llanto en neonatos utilizando una red neuronal artificial con parámetros acústicos cuantitativos (Classification of Cry in Neonates Using an Artificial Neural Network with Quantitative Acoustic Parameters)	2021	10.46502/issn.2710-995X/2021.5.01	Orange Journal	Peer	Experimental	Primary	Raw neonatal‐cry audio; quantitative acoustic parameters extracted (e.g., fundamental frequency, formant transitions)	Not specified	1	Quantitative acoustic parameters (“parámetros acústicos cuantitativos”)	None	0		Supervised feed-forward neural network (back-propagation perceptron)	Not specified	Not specified	Not specified	0	Neonatal clinical diagnosis (healthy vs. pathological cry) Orange Journal	No	A supervised ANN can successfully discriminate healthy from hypoxic neonate cries, demonstrating the practical potential of neural networks in non-invasive acoustic diagnostics.	Performance metrics and dataset size are not specified; no external validation or real-world trials reported	Validate on larger, more diverse cohorts; report quantitative performance; develop real-time diagnostic tool.
pdf 129	R. Sabitha; P. Poonkodi; M. S. Kavitha; S. Karthik	基于多类特征的深度卷积循环神经网络早产儿哭闹分类 (Premature Infant Cry Classification via Deep Convolutional Recurrent Neural Network Based on Multi-class Features)	2023	10.1007/s00034-023-02457-5	Circuits, Systems, and Signal Processing (IF 1.8)	Peer	Experimental	Primary	Preterm infant cry recordings (acquired via extended observation sessions) Raw cry audio with multi-class cepstral features extracted (MFCC, BFCC, LPCC) and fused into a feature matrix	Not specified	1	MFCC, BFCC, LPCC	None	0		Deep Convolutional Recurrent Neural Network (DCR net)	0.9727	Not specified	Not specified	0	Clinical support for preterm-infant cry classification	No	The proposed DCR net achieves 97.27 % accuracy, outperforming SVM-RBF, MFCC-SVM, an optimized deep-learning model, and HMM by 8.61 %, 11.58 %, 0.54 %, and 17.03 % respectively	Dataset size and diversity not specified; impact of real-world noise not evaluated	Extend to larger, more varied cohorts and develop real-time clinical deployment
pdf 130	Mala; Smita; Sandeep Darandale	使用基于 IARO 的 Leaky Bi-LSTM 模型进行有效的婴儿哭声信号分析和推理 (Effective Analysis and Inference of Infant Cry Signals Using an IARO-Based Leaky Bi-LSTM Model)	2024	PII S0885230824000044	Computer Speech & Language	Peer	Experimental	Primary	Baby Chillanto (BC) and Donate a Cry Corpus (DCC) datasets X-MOL ScienceDirect Raw cry signals processed into feature vectors via nine techniques: zero-crossing rate, generic acoustic features, amplitude, energy, RMS, statistical moments, autocorrelation, and MFCC	Not specified	1	MFCC, amplitude, RMS	None	0		Leaky Bi-LSTM model with hyperparameters optimized via an improved Artificial Rabbit Optimization (IARO) algorithm	99.66 % on BC; 95.92 % on DCC	Not specified	Not specified	0	Infant-cry classification for clinical diagnostics	No	The IARO-enhanced Leaky Bi-LSTM significantly improves convergence and classification accuracy over traditional models on two public cry datasets.	Dataset sizes not disclosed; robustness to diverse or noisy crying conditions remains untested.	Validate on larger, more varied infant-cry corpora; develop real-time inference systems; integrate noise-robust preprocessing.
pdf 131	Arturo Castro Ramírez	Construcción de una red neuronal artificial para clasificar cantos de aves: una aplicación de la inteligencia artificial a la biología (Building an Artificial Neural Network to Classify Bird Songs: An AI Application in Biology)	2006	NA	Tesis de Maestría, Universidad de Costa Rica	Peer	Experimental	Primary	Bioacoustic recordings of five Costa Rican bird species	Not specified	1	spectrogram images; three encoding methods tested to vectorize spectrograms or fundamental-frequency tracks	None	0		Artificial Neural Networks (Multilayer Perceptron; plus unsupervised nets)	aining: 100 % Generalization (test data): 91 %	Not specified	Not specified	0	Bioacoustic monitoring; bird‐song species classification	No	Spectrogram-vectorization encodings yielded higher classification rates than fundamental-frequency vectorization. A multilayer perceptron achieved 100 % on training and 91 % on unseen data.	Dataset size and species diversity limited (only five species) No evaluation under field/noisy conditions Unsupervised networks required full dataset to reach comparable performance	Expand to more species and larger datasets Implement real‐time, in-field classification Explore additional feature encodings and noise-robust preprocessing
pdf 132	C. A. Reyes‐García; A. A. Torres‐García; M. A. Ruiz‐Díaz	Extracción de Características Cualitativas del Llanto de Bebé y su Clasificación para la Identificación de Patologías utilizando Modelos Neuro-Difusos (Extraction of Qualitative Acoustic Features of Infant Cry and Its Classification for Pathology Identification Using Neuro-Fuzzy Models)	2018	10.24254/CNIB.18.10	Memorias del XLI Congreso Nacional de Ingeniería Biomédica, León, Gto., México	Peer	Experimental & Comparative	Primary	Cry‐unit segmentation via duration (>200 ms) and energy threshold; extraction of qualitative F₀‐based features (shifts >100 Hz, glides >600 Hz, vibrato patterns, noise concentrations) using the “dodecagram” melodic coding.	Hyperbilirubinemia vs. Hypothyroidism cries – 2 115 units from 24 recordings Premature vs. Term cries – 2 983 units from 65 recordings	1	Qualitative acoustic parameters	None	1	Energy/duration filtering to discard non-cry segments	Adaptive Neuro-Fuzzy Models (NFC, NFC_LH, NFC_acelerado, NFC_LH_FS)	Hyperbilirubinemia vs. Hypothyroidism: up to 73.33 % (NFC) Premature vs. Term: up to 84.52 % (NFC & NFC_acelerado)	Not specified	Not specified	0	Neonatal cry-based pathology diagnosis	No	Qualitative cry features alone can discriminate between clinical conditions, achieving up to 84 % accuracy using neuro-fuzzy classifiers.	Limited to two pathology comparisons; manual feature extraction; no quantitative spectral features; small, specific datasets.	Combine quantitative and qualitative features; explore deep-learning models; validate on larger, multi-center cohorts; develop real-time diagnostic tool.
																				12
