# Supplementary material for: Noise-Resilient Bioacoustics Feature Extraction Methods and Their Implications on Audio Classification Performance: Systematic Review
Source: JMIR Biomed Eng. 2025 Dec 16;10:e80089. doi: 10.2196/80089 (PMC12707801; doi:10.2196/80089)
Supplement: Multimedia Appendix 4 [file biomedeng-v10-e80089-s004.xlsx]

## Sheet: Risk of Bias
ID	Title	Bias in Data Sources and Sampling	Bias in Labeling and Ground Truth	Bias in Feature Extraction and Preprocessing	Bias in Model Training and Evaluation	Bias in Reporting and Interpretation of Results	Overall Risk of Bias		Risk of Bias	Low	Moderate	High
pdf 1	Application of Neuro-fuzzy approaches to recognition and classification of infant cry	Low	Low	Low	Low	Low	Low		Bias in Data Sources and Sampling	127	3	2
pdf 2	Using Transfer Learning, SVM, and Ensemble Classification to classify Baby Cries based on their Spectrogram Images	Low	Low	Low	Low	Low	Low		Bias in Labeling and Ground Truth	127	3	2
pdf 3	Asphyxiated Infant Cry Classification Using Simulink Model	Low	Low	Low	Low	Low	Low		Bias in Feature Extraction and Preprocessing	126	2	4
pdf 4	Binary Particle Swarm Optimization for Selection of Features in the Recognition of Infants Cries with Asphyxia	Low	Low	Low	Low	Low	Low		Bias in Model Training and Evaluation	125	5	2
pdf 5	Machine Learning Approach for Infant Cry Interpretation	Low	Low	Low	Low	Low	Low		Bias in Reporting and Interpretation of Results	130	0	2
pdf 6	Cry-based infant pathology classification using GMMs	Low	High	Low	Low	Low	Low		Overall Risk of Bias	116	10	6
pdf 7	Deep Learning Based Effective Baby Crying Recognition Method under Indoor Background Sound Environments	Low	Low	Low	Low	Low	Low
pdf 8	Audio Pattern Recognition of Baby Crying Sound Events	Low	Moderate	Low	Low	Low	Low
pdf 9	Infant cry classification using CNN – RNN	Low	Moderate	Low	Low	Low	Low
pdf 10	Infant Cry Signal Detection, Pattern Extraction and Recognition	Low	Low	Low	Low	Low	Low
pdf 11	Baby Cry Detection in Domestic Environment using Deep Learning	Low	Low	Low	Low	Low	Low
pdf 12	Classification of Baby Cry Sound Using Higuchi’s Fractal Dimension with K-Nearest Neighbor and Support Vector Machine	Low	Low	Low	Low	Low	Low
pdf 13	Infant Crying Classification by Using Genetic Algorithm and Artificial Neural Network	Low	Low	High	Low	Low	Low
pdf 14	Infant Cry Recognition System: A Comparison of System Performance based on CDHMM and ANN	Low	Low	Low	Low	Low	Low
pdf 15	An Infant Cry Recognition based on Convolutional Neural Network Method	Low	Low	Low	Low	Low	Low
pdf 16	Speech recognition based IICC - Intelligent Infant Cry Classifier	Low	Low	Low	Low	Low	Low
pdf 17	Infant Cry Classification Using Semi-supervised K-Nearest Neighbor Approach	Low	Low	Low	Moderate	Low	Low
pdf 18	An Efficient Classification of Neonates Cry Using Extreme Gradient Boosting-Assisted Grouped-Support-Vector Network.	Low	Low	Low	Low	Low	Low
pdf 19	Subband Teager Energy Representations for Infant Cry Analysis and Classification	Low	Low	High	Low	Low	Low
pdf 20	Analysis of Time-Averaged Feature Extraction Techniques on Infant Cry Classification	Low	Low	Low	Low	Low	Low
pdf 21	Classification of Infant Cries Using Epoch and Spectral Features	Low	Low	Low	Low	Low	Low
pdf 22	Deep Learning for Infant Cry Recognition	Low	Low	Low	Low	Low	Low
pdf 23	Infant’s Cry Sound Classification using Mel- Frequency Cepstrum Coefficients Feature Extraction and Backpropagation Neural Network	Low	Low	Low	Low	Low	Low
pdf 24	Infant Cry Detection in Adverse Acoustic Environments by Using Deep Neural Networks	Low	Low	Low	Low	Low	Low
pdf 25	DAG-SVM based infant cry classification system using sequential forward floating feature selection	Low	Low	Low	Low	Low	Low
pdf 26	Infant Cry Classification to Identify Hypoacoustics and Asphyxia with Neural Networks	Low	Low	Low	Low	Low	Low
pdf 27	A Radial Basis Function Network Oriented for Infant Cry Classification	Low	Low	Low	Low	Low	Low
pdf 28	Classification of Infant Cries with Asphyxia Using Multilayer Perceptron Neural Network	Low	Low	Low	Low	Low	Low
pdf 29	Classification of cries of infants with cleft-palate using parallel hidden Markov model	Low	Low	Low	Low	Low	Low
pdf 30	Detecting Pathologies from Infant Cry Applying Scaled Conjugated Gradient Neural Networks	Low	Low	Low	Low	Low	Low
pdf 31	Identifying Pain and Hunger in Infant Cry with Classifiers Ensembles	Low	Low	Low	Low	Low	Low
pdf 32	Analyzing Infant Cries Using a Committee of Neural Networks in Order to Detect Hypoxia-Related Disorder	Low	Low	Low	Low	Low	Low
pdf 33	Performance Comparison of Daubechies Wavelet Family in Infant Cry Classification	Low	Low	Low	Low	Low	Low
pdf 34	Cry-Based Classification of Healthy and Sick Infants Using Adapted Boosting MixtureLearningMethodfor Gaussian Mixture Models	Low	Low	Low	Low	Low	Low
pdf 35	The effect of F-Ratio in the Classification of Asphyxiated Infant Cries Using Multilayer Perceptron Neural Network	Low	Moderate	Low	Low	Low	Moderate
pdf 36	Optimized Support Vector Machine for Classifying Infant Cries with Asphyxia using Orthogonal Least Square	Low	Low	Low	Low	Low	Low
pdf 37	Emotion Detection in Infants’ Cries Based on a Maximum Likelihood Approach	Low	Low	Low	Low	Low	Low
pdf 38	Optimal selection of mother wavelet for accurate infant cry classification	Low	Low	Low	Low	Low	Low
pdf 39	Classification of Pathological Infant Cries using Modulation Spectrogram Features	Low	Low	Low	Low	Low	Low
pdf 40	Analysis of Infant Cry Through Weighted Linear Prediction Cepstral Coefficients and Probabilistic Neural Network	Low	Low	Low	Low	Low	Low
pdf 41	A Classification Model for Infant Cries with Hearing Impairment and Unilateral Cleft Lip and Palate	Low	Low	Low	Low	Low	Low
pdf 42	A fully automated approach for baby cry signal segmentation and boundary detection of expiratory and inspiratory episodes	Low	Low	Low	Low	Low	Low
pdf 43	Infant Cry Classification using Transfer Learning	Low	Low	Low	Low	Low	Low
pdf 44	Constant Q Cepstral coefficients for classification of normal vs. Pathological infant cry	Low	Low	Low	Low	Low	Low
pdf 45	New Born Baby Cry Analysis and Classification	Low	Low	Low	Low	Low	Low
pdf 46	Self-supervised learning for infant cry analysis	Low	Low	Low	Low	Low	Low
pdf 47	Bird Species Recognition Using Support Vector Machines	Low	Low	Low	Low	Low	Low
pdf 48	On the role of audio frontends in bird species recognition	Low	Low	Low	Low	Low	Low
pdf 49	An integrated passive acoustic monitoring and deep learning pipeline for black and white ruffed lemurs (Varecia variegata) in Ranomafana National Park, Madagascar	Low	Low	Low	Low	Low	Low
pdf 50	Animal Sound Classification Using Dissimilarity Spaces	Low	Low	Low	Low	Low	Low
pdf 51	Automatic Bioacoustic Detection of Rhynchophorus ferrugineus	Low	Low	Low	Low	Low	Low
pdf 52	Bat Call Classification in Acoustic Recordings with Drone Noise Using Deep Learning	Low	Low	Low	Low	Low	Low
pdf 53	Robust sound event detection in bioacoustic sensor networks	Low	Low	Low	Low	Low	Low
pdf 54	Bioacoustic Bird Monitoring: A Deep Learning Solution for Effective Biodiversity Conservation	Low	Low	Low	Low	Low	Low
pdf 55	Pre-processing spectrogram parameters improve the accuracy of bioacoustic classification using convolutional neural networks	Low	Low	Low	Low	Low	Low
pdf 56	Bioacoustic classification of avian calls from raw sound waveforms with an open‑source deep learning architecture	Low	Low	Low	Low	Low	Low
pdf 57	Deep learning in marine bioacoustics: a benchmark for baleen whale detection	Low	Low	Low	Low	Low	Low
pdf 58	FUSING SHALLOW AND DEEP LEARNING FOR BIOACOUSTIC BIRD SPECIES CLASSIFICATION	Low	Low	Low	High	Low	High
pdf 59	Bird Voice Classification Based on Combination Feature Extraction and Reduction Dimension with the K-Nearest Neighbor	Low	Low	Low	Moderate	Low	Moderate
pdf 60	Classification of Bioacoustic Signals with Tangent Singular Spectrum Analysis	Low	Low	Low	Low	Low	Low
pdf 61	Intelligent Audio Signal Processing for Detecting Rainforest Species Using Deep Learning	Low	Low	Low	Low	Low	Low
pdf 62	Acoustic Detection of Regionally Rare Bird Species Through Deep Convolutional Neural Networks	Low	Low	Low	Low	Low	Low
pdf 63	Continuous Automatic Bioacoustics Monitoring of Bird Calls with Local Processing on Node Level	Low	Low	Low	Low	Low	Low
pdf 64	Deep Archetypal Analysis Based Intermediate Matching Kernel for Bioacoustic Classification	Low	Low	Low	Low	Low	Low
pdf 65	Deep metric learning for bioacoustic classification: Overcoming training data scarcity using dynamic triplet loss	Low	Low	Low	Low	Low	Low
pdf 66	Bioacoustic Classification of Antillean Manatee Vocalization Spectrograms Using Deep Convolutional Neural Networks	Low	Low	Low	Moderate	Low	Moderate
pdf 67	Bioacoustics for North Atlantic Right Whale Detection based on Deep Learning	Low	Low	Low	Low	Low	Low
pdf 68	Integrating Audio Signal Processing and Deep Learning Algorithms for Gait Pattern Classification in Brazilian Gaited Horses	Low	Low	Low	Low	Low	Low
pdf 69	Bioacoustic classification framework using transfer learning	Low	Low	Low	Low	Low	Low
pdf 70	Bird Species Identification using Audio Signal Processing and Neural Networks	Low	Low	Low	Low	Low	Low
pdf 71	Bat detective Deep learning tools for bat acoustic signal detection	Low	Low	Low	Low	Low	Low
pdf 72	Deep Learning for Marine Bioacoustics and Fish Classification Using Underwater Sounds	Low	Low	Low	Low	Low	Low
pdf 73	Dissimilarity-based classification for bioacoustic monitoring of bird species	Low	Low	Low	Moderate	Low	Moderate
pdf 74	Feature Vector Selection and Use With Hidden Markov Models to Identify Frequency-Modulated Bioacoustic Signals Amidst Noise	Low	Low	Low	Low	Low	Low
pdf 75	Automatic acoustic recognition of pollinating bee species can be highly improved by Deep Learning models accompanied by pre-training and strong data augmentation	Low	Low	Low	Low	Low	Low
pdf 76	Automatic acoustic detection of birds through deep learning: The first Bird Audio Detection challenge	Low	Low	Low	Low	Low	Low
pdf 77	Region-based Birdcall Recognition Using Signal Processing	Low	Low	Low	Low	Low	Low
pdf 78	Automated detection of Hainan gibbon calls for passive acoustic monitoring	Low	Low	Low	Low	Low	Low
pdf 79	Deep transfer learning-based bird species classification using mel spectrogram images	Low	Low	Low	Low	Low	Low
pdf 80	Bioacoustic classification of a small dataset of mammalian vocalisations using deep learning	Low	Low	Low	Low	Low	Low
pdf 81	WhaleNet: A Novel Deep Learning Architecture for Marine Mammals Vocalizations on Watkins Marine Mammal Sound Database	Low	Low	Low	Low	Low	Low
pdf 82	MUTUAL SINGULAR SPECTRUM ANALYSIS FOR BIOACOUSTICS CLASSIFICATION	Low	Low	Low	Low	Low	Low
pdf 83	Neural Networks for Audio Classification: Multi-scale CNN LSTM Approach to Animal Sound Recognition	Low	Low	Low	Low	Low	Low
pdf 84	Bioacoustic detection with wavelet-conditioned convolutional neural networks	Low	Low	Low	Low	Low	Low
pdf 85	Optimizing poultry audio signal classification with deep learning and burn layer fusion	Low	Low	High	Low	Low	High
pdf 86	Using Bioacoustic Signals and Support Vector Machine for Automatic Classification of Insects	Low	Low	Low	Low	Low	Low
pdf 87	Deep Machine Learning techniques for the Detection and Classification of Sperm Whale Bioacoustics	Low	Low	Low	Low	Low	Low
pdf 88	A classification method of marine mammal calls based on two-channel fusion network	Low	Low	Low	Low	Low	Low
pdf 89	Global birdsong embeddings enable superior transfer learning for bioacoustic classification	Low	Low	Low	Low	Low	Low
pdf 90	Voice Analysis in Dogs with Deep Learning: Development of a Fully Automatic Voice Analysis System for Bioacoustics Studies	Low	Low	Low	Low	Low	Low
pdf 91	Elephant Sound Classification Using Deep Learning Optimization	Low	Low	Low	Low	Low	Low
pdf 92	Learning Stage-Wise GANs for Whistle Extraction in Time-Frequency Spectrograms	Low	Low	Low	Low	Low	Low
pdf 93	BirdVoxDetect: Large-Scale Detection and Classification of Flight Calls for Bird Migration Monitoring	Low	Low	Low	Low	Low	Low
pdf 94	Open Set Bioacoustic Signal Classification based on Class Anchor Clustering with Closed Set Unknown Bioacoustic Signals	Low	Low	Low	Low	Low	Low
pdf 95	Comparing Recurrent Convolutional Neural Networks for Large-Scale Bird Species Classification	Low	Low	High	Low	Low	High
pdf 96	Automated Classification of Bees and Hornets Using Acoustic Analysis of Their Flight Sounds	Low	Low	Low	Low	Low	Low
pdf 97	Automatic Large-Scale Classification of Bird Sounds is Strongly Improved by Unsupervised Feature Learning	Low	Low	Low	Low	Low	Low
pdf 98	ORCA-SPOT: An Automatic Killer Whale Sound Detection Toolkit Using Deep Learning	Low	Low	Low	Low	Low	Low
pdf 99	Detection of Acoustic Signals from Distributed Acoustic Sensor Data with Random Matrix Theory and Their Classification Using Machine Learning	Low	Low	Low	Low	Low	Low
pdf 100	Classification of animal sounds in a hyperdiverse rainforest using convolutional neural networks with data augmentation	Low	Low	Low	Low	Low	Low
pdf 101	A pipeline for identification of bird and frog species in tropical soundscape recordings using a convolutional neural network	Low	Low	Low	Low	High	High
pdf 102	Improved multi-species bird acoustic recognition using CNN-based weakly supervised learning, ensemble modeling, and soundscape predictor variables	Low	Low	Low	Low	Low	Low
pdf 103	Improving deep learning acoustic classifiers with contextual information for wildlife monitoring	Low	Low	Low	Low	Low	Low
pdf 104	Automatic bioacoustics noise reduction method based on a deep feature loss network	Low	Low	Low	Low	High	High
pdf 105	Ensemble deep learning and anomaly detection framework for automatic audio classification: Insights into deer vocalizations	Low	Low	Low	Low	Low	Low
pdf 106	Acoustic Classification of Singing Insects Based on MFCC/LFCC Fusion	Low	Low	Low	Low	Low	Low
pdf 107	Classification of Hydroacoustic Signals Based on Harmonic Wavelets and a Deep Learning Artificial Intelligence System	Low	Low	Low	Low	Low	Low
pdf 108	Using Deep Learning to Classify Environmental Sounds in the Habitat of Western Black-Crested Gibbons	Low	Low	Low	Low	Low	Low
pdf 109	Towards the Automatic Classification of Avian Flight Calls for Bioacoustic Monitoring	Low	Low	Low	Low	Low	Low
pdf 110	dentifying Patterns of Human and Bird Activities Using Bioacoustic Data	Low	Low	Low	Low	Low	Low
pdf 111	Exploiting Deep Neural Network and Long Short-Term Memory Methodologies in Bioacoustic Classification of LPC-Based Features	Low	Low	Low	Low	Low	Low
pdf 112	Recognition of bird species with birdsong records using machine learning methods	Low	Low	Low	Low	Low	Low
pdf 113	Utilizing DeepSqueak for Automatic Detection and Classification of Mammalian Vocalizations: A Case Study on Primate Vocalizations	Low	Low	Low	Low	Low	Low
pdf 114	ANIMAL-SPOT enables animal-independent signal detection and classification using deep learning	Low	Low	Low	Low	Low	Low
pdf 115	Implementation of Artificial Intelligence for Classification of Frogs in Bioacoustics	Low	Low	Low	Low	Low	Low
pdf 116	Discriminative Singular Spectrum Analysis for Bioacoustic Classification	Low	Low	Low	Low	Low	Low
pdf 117	Ingeniería de Características para Clasificación de Señales Sonoras (Feature Engineering for Sound Signal Classification)	Low	High	Low	High	Low	High
pdf 118	Entendiendo el Desempeño Variable en el Marco de Trabajo MIL Profundo para la Detección Acústica de Aves Tropicales (Understanding Variable Performance on Deep MIL Framework for the Acoustic Detection of Tropical Birds)	Low	Low	Low	Low	Low	Low
pdf 119	Reconocimiento de especies de anuros por sus cantos, en archivos de audio, mediante técnicas de procesamiento digital de señales (Recognition of Anuran Species by Their Calls in Audio Files Using Digital Signal Processing Techniques)	Moderate	Low	Low	Low	Low	Moderate
pdf 120	海南长臂猿生境的声景观与声学活动评估 (Soundscape composition and acoustic activity assessment of Nomascus hainanus habitat)	Low	Low	Low	Low	Low	Low
pdf 121	Cómo clasificar llanto del recién nacido mediante una red neuronal supervisada (How to classify newborn cry through a supervised neural network)	Low	Low	Low	Low	Low	Low
pdf 122	El enfoque multilateral para el problema de la clasificación del llanto infantil con fines diagnósticos (The Multilateral Focus to the Problem of Cry-Based Classification Oriented for Diagnosis)	Low	Low	Low	Low	Low	Low
pdf 123	Bioacústica e sítio de vocalização em taxocenoses de anuros de área aberta no noroeste paulista (Bioacoustics and calling site in anuran assemblages of open areas in northwestern São Paulo)	Low	Low	Low	Low	Low	Low
pdf 124	Reconocimiento de canto de aves basado en el análisis de componentes principales del espectrograma (Bird song recognition based on PCA of spectrograms)	Low	Low	Low	Low	Low	Low
pdf 125	Entendiendo el Desempeño Variable en el Marco de Trabajo MIL Profundo para la Detección Acústica de Aves Tropicales (Understanding Variable Performance in the Deep MIL Framework for Acoustic Detection of Tropical Birds)	Low	Low	Low	Low	Low	Low
pdf 126	基于纠错输出编码 (ECOC) 与 SVM 的多物种鸟鸣分类 (Multi-Species Bird-Call Classification Based on ECOC-SVM)	Low	Low	Low	Moderate	Low	Low
pdf 127	基于小波包时频图特征和卷积神经网络的水声信号分类 (Wavelet Packet Time–Frequency Graph Features and Convolutional Neural Network for Underwater Acoustic Signal Classification)	Low	Low	Moderate	Low	Low	Low
pdf 128	lasificación del llanto en neonatos utilizando una red neuronal artificial con parámetros acústicos cuantitativos (Classification of Cry in Neonates Using an Artificial Neural Network with Quantitative Acoustic Parameters)	High	Low	Low	Low	Low	Moderate
pdf 129	基于多类特征的深度卷积循环神经网络早产儿哭闹分类 (Premature Infant Cry Classification via Deep Convolutional Recurrent Neural Network Based on Multi-class Features)	Moderate	Low	Low	Low	Low	Moderate
pdf 130	使用基于 IARO 的 Leaky Bi-LSTM 模型进行有效的婴儿哭声信号分析和推理 (Effective Analysis and Inference of Infant Cry Signals Using an IARO-Based Leaky Bi-LSTM Model)	High	Low	Low	Low	Low	Moderate
pdf 131	Construcción de una red neuronal artificial para clasificar cantos de aves: una aplicación de la inteligencia artificial a la biología (Building an Artificial Neural Network to Classify Bird Songs: An AI Application in Biology)	Moderate	Low	Low	Low	Low	Moderate
pdf 132	Extracción de Características Cualitativas del Llanto de Bebé y su Clasificación para la Identificación de Patologías utilizando Modelos Neuro-Difusos (Extraction of Qualitative Acoustic Features of Infant Cry and Its Classification for Pathology Identification Using Neuro-Fuzzy Models)	Low	Low	Moderate	Low	Low	Moderate
